# Supplementary material for: Dataset of materia medica in Sowa Rigpa: Tibetan medicine botanicals and Gawé Dorjé’s classification system
Source: Data Brief. 2020 Nov 4;33:106498. doi: 10.1016/j.dib.2020.106498 (PMC7689029; doi:10.1016/j.dib.2020.106498)
Supplement: Supplementary file 1 [file mmc1.xls]

## Sheet: Sheet1
Tibtan Name in Tibetan Script	Tibtan Name in Wylie Standardized Transliteration	Tibetan Name in Phonetic Standardized Transcription	Gawé Dorjé Classification System	Deumar Tenzin Puntsok Classification System	Latin Botanical Name (Binomial Nomenclature) *Accepted name at publication of Gawé Dorjé (2018)	Latin Botanical Name (Binomial Nomenclature) *Currently accepted name according to MPNS/WFO	Latin Botanical Family
བོད་ལུགས་ཀྱི་མིང་།	བོད་ལུགས་ཝའི་ལིའི་མིང་།	བོད་ལུགས་སྒྲ་གདངས་ཀྱི་མིང་།	དགའ་བའི་རྡོ་རྗེའི་དབྱེ་བ་ཕྱེ་ཚུལ་གྱི་སྡེ་ཚན།	དེའུ་དམར་དགེ་བཤེས་བསྟན་འཛིན་ཕུན་ཚོགས་དབྱེ་བ་ཕྱེ་ཚུལ་གྱི་སྡེ་ཚན།	འཁྲུང་དཔེ་དྲི་མེད་ཤེལ་གྱི་མེ་ལོང་གི་ཕྱི་ལུགས་ཀྱི་མིང་།	ད་ལྟའི་ཁས་ལེན་འོས་པའི་ཕྱི་ལུགས་ཀྱི་མིང་།	ཕྱི་ལུགས་སྐྱེ་དངོས་སྡེ་ཚན
སོ་མ་ར་ཛ།	so ma ra dza	so ma ra dza	sngo ldum	sngo sman	Abelmoschus moschatus (L.) Medicus.	Abelmoschus moschatus Medik.	Malvaceae
མདའ་རྒྱུས།	mda' rgyus	da gyü	shing sman	shing sman	Abrus precatorius Linn.	Abrus precatorius L.	Fabaceae
བྱི་ཚེར་དཀར་པོ།	byi tsher dkar po	ji tser kar po	sngo ldum	sngo sman	Acanthocalyx alba (Hand.-Mazz.) M. Connon	Acanthocalyx alba (Hand.-Mazz.) M.J.Cannon	Dipsacaceae
འཛིན་པ་ཟླ་བྲལ།	'dzin pa zla bral	dzin pa da drel	sngo ldum	sngo sman	Aconitum gymnandrum Maxim.	Aconitum gymnandrum Maxim.	Ranunculaceae
ར་དུག་དཀར་པོ།	ra dug dkar po	ra duk kar po	sngo ldum	sngo sman	Aconitum kongboense Lauener	Aconitum kongboense Lauener	Ranunculaceae
རི་བོ་ཆེའི་བོང་ནག །	ri bo che'i bong nag	ri bo ché bong nak	sngo ldum	sngo sman	Aconitum leiwuqiense W.T.Wang	Aconitum leiwuqiense W.T.Wang	Ranunculaceae
བོང་ང་ནག་པོ།	bong nga nag po	bong nga nak po	sngo ldum	sngo sman	Aconitum ludlowii Exell	Aconitum ludlowii Exell	Ranunculaceae
བོང་ང་དཀར་པོ།	bong nga dkar po	bong nga kar po	sngo ldum	sngo sman	Aconitum naviculare（Brühl）Stapf	Aconitum naviculare (Brühl) Stapf	Ranunculaceae
བཙན་དུག་སེར་པོ།	brsan dug ser po	tsen duk ser po	sngo ldum	sngo sman	Aconitum pendulum Busch	Aconitum pendulum N.Busch	Ranunculaceae
ར་དུག་པ།	ra dug pa	ra duk pa	sngo ldum	sngo sman	Aconitum polyanthum (Finet et Gagnep.) Hand.-Mazz. var. puberulum W. T. Wang.	Aconitum polyanthum (Finet & Gagnep.) Hand.-Mazz.	Ranunculaceae
ཤུ་དག །	shu dag	shu dak	sngo ldum	ldum bu thang sman	Acorus calamus L.	Acorus calamus L.	Araceae
ཤུ་དག་དཀར་པོ།	shu dag dkar po	shu dak kar po	sngo ldum	ldum bu thang sman	Acorus gramineus Soland.	Acorus gramineus Aiton	Araceae
ཀླུ་བདུད་གཡུ་དྲིལ་མ།	klu bdud g.yu dril ma	lu dü yu dril ma	sngo ldum	sngo sman	Adenophora stenanthina（Ledeb.）Kitagawa.	Adenophora stenanthina (Ledeb.) Kitag.	Campanulaceae
བ་ཤ་ཀ །	ba sha ka	ba sha ka	sngo ldum	ldum bu thang sman	Adhatoda vasica Nees	Adhatoda vasica Nees	Acanthaceae
རྒྱ་རྩི་གཡུང་བ།	rgya rtsi g.yung ba	gya tsi yung ba	sngo ldum	ldum bu thang sman	Adonis coerulea Maxim.	Adonis coerulea Maxim.	Ranunculaceae
བིལ་བ།	bil ba	bil ba	shing sman	shing sman	Aegle marmelos (L.) Correa	Aegle marmelos (L.) Corrêa	Rutaceae
སོ་ཆ།	so cha	so cha	shing sman	shing sman	Aesculus chinensis Bunge	Aesculus chinensis Bunge	Hippocastanaceae
ཤ་མོང་སྨུག་པོ།	sha mong smug po	sha mong muk po	sngo ldum	sngo sman	Agaricus benesii（Pilát）Pilát	Agaricus benesii（Pilát）Pilát	Agaricaceae
དངུལ་ཤ །	dngul sha	ngül sha	sngo ldum	sngo sman	Agaricus bisporus (Lange) Sing.	Agaricus bisporus (Lange) Sing.	Agaricaceae
འཁན་པ་ཨ་ཀྲོང་།	'khan pa a krong	khen pa a trong	sngo ldum	ldum bu thang sman	Ajania purpurea Shih	Ajania purpurea C.Shih	Asteraceae
འཁན་ཨ་ཀྲོང་།	'khan a krong	khen a trong	sngo ldum	ldum bu thang sman	Ajania purpurea Shih	Ajania purpurea C.Shih	Asteraceae
འཁན་དཀར།	'khan dkar	khen kar	sngo ldum	ldum bu thang sman	Ajania tenuifolia (Jacq.) Tzvel.	Ajania tenuifolia Tzvelev	Asteraceae
ཟིན་ཏིག །	zin tig	zin tik	sngo ldum	sngo sman	Ajuga lupulina Maxim.	Ajuga lupulina Maxim.	Lamiaceae
ཀླུང་སྐྱེས་རྟ་ལྤགས།	klung skyes rta lpags	lung kyé ta pak	sngo ldum	sngo sman	Ajuga ovalifolia Bur. et Franch. var. calantha（Diels ex Limpricht）C. Y. Wu et C.Chen	Ajuga ovalifolia var. calantha (Diels) C.Y.Wu & C.Chen	Lamiaceae
ཕོ་ལྕམ།	pho lcam	po cham	sngo ldum	ldum bu thang sman	Alcea rosea Linnaeus.	Alcea rosea L.	Malvaceae
རི་སྒོག །	ri sgog	ri gok	sngo ldum	sngo sman	Allium atrosanguineum Schrenk	Allium atrosanguineum Schrenk	Liliaceae
རི་སྐྱེས་བཙོང་སྒོག །	ri skyes sgog	ri kyé tsong gok	sngo ldum	sngo sman	Allium carolinianum DC.	Allium carolinianum DC.	Liliaceae
བྲག་སྒོག །	brag sgog	drak gok	sngo ldum	sngo sman	Allium changduense J. M. Xu	Allium changduense J.M.Xu	Liliaceae
ཀླུང་སྒོག་ཀེ་ཛི།	klung sgog ke dzi	lung gok ké dzi	sngo ldum	sngo sman	Allium fasciculatum Rendle	Allium fasciculatum Rendle	Liliaceae
བཙོང་སྒོག །	tsong sgog	tsong gok	sngo ldum	sngo sman	Allium fistulosum L.	Allium fistulosum L.	Liliaceae
རྒྱ་བ་སྒོག་པ།	rgya ba sgog pa	gyawa gok pa	sngo ldum	sngo sman	Allium kingdonii Stearn	Allium kingdonii Stearn	Liliaceae
རུག་སྒོག །	rug sgog	ruk gok	sngo ldum	sngo sman	Allium prattii C. H. Wright ex Hemsl.	Allium prattii C.H.Wright	Liliaceae
འཛིམ་ནག །	'dzin nag	dzim nak	sngo ldum	sngo sman	Allium przewalskianum Regel	Allium przewalskianum Regel	Liliaceae
སྒོག་སྐྱ།	sgog skya	gok kya	sngo ldum	sngo sman	Allium sativum L.	Allium sativum L.	Liliaceae
བྱིའུ་སྒོག །	bye'u sgog	jiu gok	sngo ldum	sngo sman	Allium sikkimense Baker	Allium sikkimense Baker	Liliaceae
སྨན་སྒ།	sman sga	men ga	sngo ldum	ldum bu thang sman	Alpinia officinarum Hance	Alpinia officinarum Hance	Zingiberaceae
སྒ་རྒོད།	sga rgod	ga gö	sngo ldum	ldum bu thang sman	Alpinia pumila Hook. f.	Alpinia pumila Hook.f.	Zingiberaceae
རྒྱ་སྣེ་རྒོད་པ།	rgya sne rgod pa	gya né gö pa	sngo ldum	sngo ldum	Amaranthus ascendens Loisel.	Amaranthus ascendens Loisel.	Araliaceae
རྒྱ་སྣེ།	rgya sne	gya né	sngo ldum	sngo ldum	Amaranthus caudatus L.	Amaranthus caudatus L.	Araliaceae
སུག་སྨེལ།	sug smel	suk mel	rtsi sman	rtsi sman	Amomum compactum Soland ex Maton	Amomum compactum Sol. ex Maton	Zingiberaceae
ཀོ་ལ་དཀར་པོ།	ko la dkar po	ko la kar po	rtsi sman	rtsi sman	Amomum subulatum Roxb.	Amomum subulatum Roxb.	Zingiberaceae
ཀ་ཀོ་ལ།	ka ko la	ka ko la	rtsi sman	rtsi sman	Amomum tsaoko Crevost et Lem.	Amomum tsao-ko Crevost & Lemarié	Zingiberaceae
ཁམ་རག་ཤ །	kham rag sha	kham rak sha	shing sman	shing sman	Amygdalus persica L.	Amygdalus persica L.	Rubiaceae
སྤྲ་གཡུང་ལུག་བལ་མ།	spra g.yung lug bal ma	tra yung luk bel ma	sngo ldum	sngo sman	Anaphalis hancockii Maxim.	Anaphalis hancockii Maxim.	Asteraceae
སྤྲ་གཡུང་ཆུང་བ།	spra g.yung chung ba	tra yung chungwa	sngo ldum	sngo sman	Anaphalis nepalensis（Spreng.）Hand.-Mazz.	Anaphalis nepalensis (Spreng.) Hand.-Mazz.	Asteraceae
སྤྲ་རྒོད་ཆུང་བ།	spr rgod chung ba	tra gö chungwa	sngo ldum	sngo sman	Anaphalis tibetica Kitam.	Anaphalis tibetica Kitam.	Asteraceae
སྤྲ་རྒོད་རྒྱབ་སྐྱ།	spra rgod rgyab skya	tra gö gyap kya	sngo ldum	sngo sman	Anaphalis xylorhiza Sch.-Bip. ex Hook. f.	Anaphalis xylorhiza Sch.Bip. ex Hook.f.	Asteraceae
སྒ་ཏིག་ནག་པོ།	sga tig nag po	ga tik nak po	sngo ldum	sngo sman	Androsace mariae Kanitz	Androsace mariae Kanitz	Primulaceae
སྒ་ཏིག་སྨུག་པོ།	sga tig smug po	ga tik muk po	sngo ldum	sngo sman	Androsace stenophylla (Petitm.) Hand.-Mazz.	Androsace stenophylla (Petitm.) Hand.-Mazz.	Primulaceae
དྭགས་པོ་སྒ་ཏིག །	dwags po sga tig	dak po ga tik	sngo ldum	sngo sman	Androsace strigillosa Franch	Androsace strigillosa Franch.	Primulaceae
སྤང་ཨ་ཀྲོང་།	spang a krong	pang a trong	sngo ldum	sngo sman	Androsace tapete Maxim.	Androsace tapete Maxim.	Primulaceae
སྒ་ཏིག་ཁྲ་བོ།	sga tig khra bo	ga tik trawo	sngo ldum	sngo sman	Androsace wardii W. W. Smith	Androsace wardii W.W.Sm.	Primulaceae
སྲུབ་སྔོན།	srub sngon	sup ngön	sngo ldum	sngo sman	Anemone demissa Hook. f. et Thoms	Anemone demissa Hook.f. & Thomson	Ranunculaceae
སྲུབ་ཀ །	srub ka	sup ka	sngo ldum	sngo sman	Anemone rivularis Buch.-Ham. ex DC.	Anemone rivularis Buch.-Ham. ex DC.	Ranunculaceae
ཁྲ་གཤོག་པ།	khra gshog pa	tra shok pa	sngo ldum	ldum bu thang sman	Anisodus luridus Link et Otto	Anisodus luridus Link	Solanaceae
ཐང་ཕྲོམ་ནག་པོ།	thang phrom nag po	tang trom nak po	sngo ldum	ldum bu thang sman	Anisodus tanguticus （Maxim.）Pascher	Anisodus tanguticus (Maxim.) Pascher	Solanaceae
བ་ལང་ལྕ་བ།	ba lang lca ba	ba lang cha ba	sngo ldum	sngo sman	Anthriscus nemorosa（M．Bieb.）Spreng.	Anthriscus nemorosa (M.Bieb.) Spreng.	Apiaceae
ཤ་ཤ་རུབ་རུབ།	sha sha rub rub	sha sha rup rup	sngo ldum	sngo sman	Taphrospermum altaicum C.A.Mey.	aphrospermum altaicum C.A.Mey.	Brassicaceae
ཨར་ནག །	ar nag	ar nak	shing sman	shing sman	Aquilaria agallocha Roxb.	Aquilaria agallocha Roxb.	Thymelaeaceae
ཨར་སྐྱ།	ar skya	ar kya	shing sman	shing sman	Aquilaria sinensis (Lour.) Spreng.	Aquilaria sinensis (Lour.) Spreng.	Thymelaeaceae
བྱི་བཟུང་།	byi bzung	ji zung	sngo ldum	ldum bu thang sman	Arctium lappa L.	Arctium lappa L.	Asteraceae
གོ་ཡུ།	go yu	go yu	shing sman	shing sman	Areca catechu L.	Areca catechu L.	Arecaceae
ཨ་ཀྲོང་དཀར་པོ།	a krong dkar po	kar po	sngo ldum	ldum bu thang sman	Arenaria kansuensis Maxim.	Arenaria kansuensis Maxim.	Caryophyllaceae
དྭ་བ།	dwa ba	da ba	sngo ldum	sngo sman	Arisaema flavum (Forsk.) Schott	Arisaema flavum (Forssk.) Schott	Araceae
བ་ལེ་ཀ །	ba le ka	ba lé ka	sngo ldum	sngo sman	Aristolochia griffithii HooK. f. et Thoms. ex Duchartre.	Aristolochia griffithii Hook.f. & Thomson ex Duch.	Aristolochiaceae
རྒྱ་བ་ལེ།	rgya ba le	gyawa lé	shing sman	shing sman	Aristolochia moupinensis Franch.	Aristolochia moupinensis Franch.	Aristolochiaceae
གསེར་ཤ །	gser sha	ser sha	sngo ldum	sngo sman	Armillaria luteo-virens（Aalb.et Schw:Fr.）Sacc.	Armillaria luteo-virens（Aalb.et Schw:Fr.）Sacc.	Tricholomataceae
འཁན་ནག །	'khan nag	khen nak	sngo ldum	ldum bu thang sman	Artemisia annua Linn.	Artemisia annua L.	Asteraceae
ཚར་བོང་སྨུག་པོ།	tshar bong smug po	tsar bong muk po	sngo ldum	ldum bu thang sman	Artemisia conaensis Ling et Y. R. Ling.	Artemisia conaensis Ling & Y.R.Ling	Asteraceae
ཚར་བོང་།	tshar bong	tsar bong	sngo ldum	ldum bu thang sman	Artemisia desertorum Spreng.	Artemisia desertorum Spreng.	Asteraceae
ཕུར་ནག །	phur nag	pur nak	sngo ldum	ldum bu thang sman	Artemisia dubia Wall. ex Bess	Artemisia dubia L. ex B.D.Jacks.	Asteraceae
ཟངས་རྩི་ནག་པོ།	zangs rtsi nag po	zang tsi nak po	sngo ldum	sngo sman	Artemisia hedinii Ostenf. et Pauls.	Artemisia hedinii Ostenf.	Asteraceae
འཁན་དམར།	'khan dmar	khen mar	sngo ldum	ldum bu thang sman	Artemisia moorcroftiana Wall.ex DC.	Artemisia moorcroftiana Wall.	Asteraceae
ཚར་བོང་ནག་པོ།	tshar bong nag po	tsar bong nak po	sngo ldum	ldum bu thang sman	Artemisia scoparia Waldst. et Kit.	Artemisia scoparia Waldst. & Kitam.	Asteraceae
འཁན་པ།	'khan pa	khen pa	sngo ldum	ldum bu thang sman	Artemisia sieversiana Ehrhart ex Willd.	Artemisia sieversiana Ehrh.	Asteraceae
ཕུར་ནག་ལོ་སིབ།	phur nag lo sib	pur nak lo sip	sngo ldum	ldum bu thang sman	Artemisia vestita Wall.ex Bess	Artemisia vestita Wall. ex Besser	Asteraceae
ཕུར་དཀར།	phur dkar	pur kar	sngo ldum	ldum bu thang sman	Artemisia younghusbandii J.R.Drumm.ex Pamp.	Artemisia younghusbandii J.R.Drumm. ex Pamp.	Asteraceae
ཉེ་ཤིང་།	nye shing	nyé shing	sngo ldum	ldum bu thang sman	Asparagus filicinus Ham. ex D. Don	Asparagus filicinus Buch.-Ham. ex D.Don	Liliaceae
སྒྱིབ་མ།	sgyib ma	gyip ma	sngo ldum	sngo sman	Asperugo procumbens L.	Asperugo procumbens L.	Boraginaceae
མིང་ཅན་ཆུང་བ།	ming can chung ba	ming chen chungwa	sngo ldum	sngo sman	Aster batangensis Bur. et Franch.	Aster batangensis Bureau & Franch.	Asteraceae
ལུག་མིག་ཆེ་བ།	lug mig che ba	luk mik chewa	sngo ldum	sngo sman	Aster flaccidus Bunge	Aster flaccidus Bunge	Asteraceae
མེ་ཏོག་ལུག་མིག །	me tog lug mig	mé tok luk mik	sngo ldum	sngo sman	Aster himalaicus C. B. Clarke	Aster himalaicus C.B.Clarke	Asteraceae
སྒྲོལ་སྔོན་སྟོང་འཁོར།	lug mig stong 'khor	dröl ngön tong khor	sngo ldum	sngo sman	Aster megalanthus Ling.	Aster megalanthus Y.Ling	Asteraceae
ཚངས་པ་ལྷའི་མེ་ཏོག །	tshangs pa lha'i me tog	tsang pa lhé mé tok	sngo ldum	sngo sman	Aster prainii (Drumm.) Y. L. Chen	Aster prainii (J.R.Drumm.) Y.L.Chen	Asteraceae
ཡུ་གུ་ཤིང་ནག་པོ།	yu gu shing nag po	yu gu shing nak po	sngo ldum	ldum bu thang sman	Aster smithianus Hand.-Mazz.	Aster smithianus Hand.-Mazz.	Asteraceae
ཆུ་དེ་ཝ།	chu de wa	chu dé wa	sngo ldum	sngo sman	Aster tataricus L. f.	Aster tataricus L.f.	Asteraceae
མིང་ཅན་དབང་ཕྱུག་མིག །	ming can dbang phyug mig	ming chen wang chuk mik	sngo ldum	ldum bu thang sman	Aster yunnanensis Franch.	Aster yunnanensis Franch.	Asteraceae
སྐམ་སྐྱེས་སྲད་དཀར།	skam skyes srad dkar	kam kyé sé kar	sngo ldum	sngo sman	Astragalus floridulus Podlech	Astragalus floridulus Podlech	Fabaceae
སྲད་སྔོན།	srad sngon	sé ngön	sngo ldum	sngo sman	Astragalus tanguticus Batalin.	Astragalus tanguticus Batalin	Fabaceae
སྲད་སེར།	srad ser	sé ser	sngo ldum	sngo sman	Astragalus tatsienensis Bur. et Franch.	Astragalus tatsienensis Bureau & Franch.	Fabaceae
ཀླུ་འདུལ་ནག་པོ་དར་ཡ་ཀན།	klu 'dul na po dar ya kan	lu dül nak po dar ya ken	sngo ldum	sngo sman	Astragalus tongolensis Ulbr.	Astragalus tongolensis Ulbr.	Fabaceae
ཤ་ཕོ་རུ་རྟ།	sha pho ru rta	sha po ru ta	sngo ldum	ldum bu thang sman	Aucklandia lappa Decne.	Aucklandia lappa DC.	Asteraceae
ཡུག་པོ།	yug po	yuk po	zhing skyes 'bru'i khal	zhing skyes 'bru'i khal	Avena sativa L.	Avena sativa L.	Poaceae
ནིམ་པ།	nim pa	nim pa	shing sman	shing sman	Azadirachta Indica A.Juss.	Azadirachta indica A.Juss.	Meliaceae
སྨྱུག་རྩི།	smyug rtsi	nyuk tsi	zhing skyes 'bru'i khal	zhing skyes 'bru'i khal	Bambusa tuldoides Munro	Bambusa tuldoides Munro	Poaceae
སུ་མི།	su mi	su mi	sngo ldum	shing sman	Begonia picta J.E. Smith	Begonia picta Sm.	Begoniaceae
སྐྱེར་དཀར།	skyer dkar	kyer kar	shing sman	shing sman	Berberis jamesiana Forrest et W. W. Smith	Berberis jamesiana Forrest & W.W.Sm.	Berberidaceae
སྐྱེར་ནག །	skyer nag	kyer nak	shing sman	shing sman	Berberis tsarica Ahrendt	Berberis tsarica Ahrendt	Berberidaceae
ག་དུར།	ga dur	ga dur	sngo ldum	sngo sman	Bergenia purpurascens (Hook f. et Thoms) Engl.	Bergenia purpurascens (Hook.f. & Thomson) Engl.	Saxifragaceae
གྲོ་ག་སྨུག་པོ།	gro ga smug po	dro ga muk po	shing sman	shing sman	Betula albosinensis Burk.	Betula albosinensis Burkill	Betulaceae
གྲོ་ག །	gro ga	dro ga	shing sman	shing sman	Betula platyphylla Suk.	Betula platyphylla Sukaczev	Betulaceae
པ་ཏོ་ལ།	pa to la	pa to la	sngo ldum	sngo sman	Bletilla striata (Thunb. ex A. Murray) Rchb. f.	Bletilla striata (Thunb.) Rchb.f.	Orchidaceae
གླང་ཤ་མ།	glang sha ma	lang sha ma	sngo ldum	sngo sman	Boletus edulis Bull.	Boletus edulis Bull.	Boletaceae
དར་འབུ།	dar 'bu	dar bu	sngo ldum	sngo sman	Bombyx mori L.	Bombyx mori L.	Bombycidae
ལྡུམ་སོ་ཆ།	ldum so cha	dum so cha	sngo ldum	sngo sman	Boschniakia himalaica Hook. f. et Thoms	Boschniakia himalaica Hook.f. & Thomson	Orobanchaceae
པད་ཁ།	pad kha	pé kha	zhing skyes 'bru'i khal	zhing skyes 'bru'i khal	Brassica campestris L.	Brassica campestris L.	Brassicaceae
མར་ནག །	mar nag	mar nak	zhing skyes 'bru'i khal	zhing skyes 'bru'i khal	Brassica juncea (L.) Czern. et Coss.	Brassica juncea (L.) Czern.	Brassicaceae
ཉུངས་མ།	nyungs ma	nyung ma	zhing skyes 'bru'i khal	zhing skyes 'bru'i khal	Brassica rapa L.	Brassica rapa L.	Brassicaceae
ཤིང་ཨ་ཀྲོང་།	shing a krong	shing a trong	shing sman	shing sman	Buddleja crispa Benth.	Buddleja crispa Benth.	Loganiaceae
ཟི་ར་སེར་པོ།	zi ra ser po	zi ra ser po	sngo ldum	sngo sman	Bupleurum marginatum Wall. ex DC.	Bupleurum marginatum Wall. ex DC.	Apiaceae
མ་རུ་ཙེ།	ma ru tse	ma ru tsé	shing sman	shing sman	Butea monosperma (Lam.) Kuntze.	Butea monosperma (Lam.) Taub.	Fabaceae
འཇམ་འབྲས།	'jam 'bras	jam dré	shing sman	shing sman	Caesalpinia crista Linn.	Caesalpinia crista L.	Fabaceae
སྦ།	sba	pa	shing sman	shing sman	Calamus tetradactylus Hance	Calamus tetradactylus Hance	Arecaceae
ལེ་བརྒན་ཆུང་བ།	le brgan chung ba	lé gen chungwa	sngo ldum	sngo sman	Calendula officinalis L.	Calendula officinalis L.	Asteraceae
རོག་པོ་འཇོམས་སྐྱེས།	rog po 'joms skyes	rok po jom kyé	sngo ldum	sngo sman	Callianthemum pimpinelloides (D. Don) Hook. f. et Thoms	Callianthemum pimpinelloides (D.Don ex Royle) Hook.f. & Thomson	Ranunculaceae
རྟ་རྨིག་ཆེ་བ།	rta rming che ba	ta mik chewa	sngo ldum	sngo sman	Caltha scaposa Hook. f. et Thoms.	Caltha scaposa Hook.f. & Thomson	Ranunculaceae
ཤན་ཇ།	shan ja	shen ja	shing sman	shing sman	Camellia japonica L.	Camellia japonica L.	Theaceae
ཇ་ཤིང་།	ja shing	ja shing	shing sman	shing sman	Camellia sinensis（L.）O. Ktze	Camellia sinensis (L.) Kuntze	Theaceae
མཁལ་ཞོ་དམར་པོ།	mkhal zho dmar po	khel zho mar po	shing sman	shing sman	Canavalia gladiata (Jacq.) DC.	Canavalia gladiata (Jacq.) DC.	Fabaceae
སྲོ་མ་ནག་པོ།	sro ma nag po	so ma nak po	sngo ldum	ldum bu thang sman	Cannabis sativa L.	Cannabis sativa L.	Cannabaceae
སོག་ཀ་པ།	sog ka pa	sok ka pa	sngo ldum	sngo sman	Capsella bursa-pastoris (Linn.) Medic.	Capsella bursa-pastoris (L.) Medik.	Brassicaceae
སིར་པན།	sir pan	sir pen	shing sman	shing sman	Capsicum annuum L.	Capsicum annuum L.	Solanaceae
ཙི་ཏྲ་ཀ །	tsi tra ka	tsi tra ka	shing sman	shing sman	Capsicum frutescens L.	Capsicum frutescens L.	Solanaceae
ར་ཚེར།	ra tsher	ra tser	shing sman	shing sman	Caragana brevifolia Kom.	Caragana brevifolia Kom.	Fabaceae
མཛོ་མོ་ཤིང་།	mdzo mo shing	dzo mo shing	shing sman	shing sman	Caragana changduensis Liou f.	Caragana changduensis Y.X.Liou	Fabaceae
བྲ་མ།	bra ma	dra ma	sngo ldum	sngo sman	Caragana erinacea Kom.	Caragana erinacea Kom.	Fabaceae
མཛོ་ཤིང་ཆུང་བ།	mdzo mo shing chung ba	dzo shing chungwa	shing sman	shing sman	Caragana jubata (Pall.) Poir.	Caragana jubata (Pall.) Poir.	Fabaceae
ཆུ་རུག་པ།	chu rug pa	chu ruk pa	sngo ldum	sngo sman	Cardamine macrophylla Willd.	Cardamine macrophylla Willd.	Brassicaceae
སྤྱང་ཚེར་རྒོད་པ།	spyang tsher rgod pa	chang tser gö pa	sngo ldum	sngo sman	Carduus nutans L.	Carduus nutans L.	Asteraceae
ལྡུམ་གུར་གུམ།	ldum gur gum	dum gur gum	rtsi sman	rtsi sman	Carthamus tinctorius L.	Carthamus tinctorius L.	Asteraceae
གོ་སྙོད།	go snyod	go nyö	shing sman	shing sman	Carum carvi L.	Carum carvi L.	Apiaceae
ཕུར་མོང་ཨ་ཀ་རུ།	phur mong a ka ru	pur mong a ka ru	sngo ldum	ldum bu thang sman	Caryopteris trichosphaera W. W. Sm.	Caryopteris trichosphaera W.W.Sm.	Verbenaceae
དོང་ག །	dong ga	dong ga	shing sman	shing sman	Cassia fistula Linn.	Cassia fistula L.	Fabaceae
འདམ་བུ་ཀ་ར།	'dam bu ka ra	dam bu ka ra	sngo ldum	sngo sman	Catabrosa aquatica（L.）Beauv.	Catabrosa aquatica (L.) P.Beauv.	Poaceae
བྱ་ཕོ་ཙི།	bya pho tsi	ja po tsi	sngo ldum	sngo sman	Ceratostigma minus Stapf ex Prain.	Ceratostigma minus Stapf ex Prain	Plumbaginaceae
བསེ་ཡབ།	bse yab	sé yap	shing sman	shing sman	Chaenomeles speciosa (Sweet)Nakai	Chaenomeles speciosa (Sweet) Nakai	Rubiaceae
བ་ཤ་ཀ་དམན་པ།	ba sha ka dman pa	ba sha ka men pa	sngo ldum	ldum bu thang sman	Chelonopsis albiflora Pax et Hoffm. ex Limpr.	Chelonopsis albiflora Pax et Hoffm. ex Limpr.	Lamiaceae
སྣེའུ།	sne'u	neu	sngo ldum	sngo sman	Chenopodium album L.	Chenopodium album L.	Chenopodiaceae
མོན་སྣེ།	mon sne	mön né	sngo ldum	sngo sman	Chenopodium botrys L.	Chenopodium botrys L.	Chenopodiaceae
སྙིང་ཞོ་ཤ །	snying zho sha	nying zho sha	shing sman	shing sman	Choerospondias axillaris (Roxb.) Burtt. et Hill	Choerospondias axillaris (Roxb.) B.L.Burtt & A.W.Hill	Anacardiaceae
ཨ་བྱག །	a byag	a jak	sngo ldum	sngo sman	Chrysanthemum tatsienense Bur. et Franch.	Chrysanthemum tatsienense Bur. et Franch.	Asteraceae
གཡའ་ཀྱི་མ།	g.ya' kyi ma	ya kyi ma	sngo ldum	sngo sman	Chrysosplenium carnosum Hook f. et Thoms	Chrysosplenium carnosum Hook.f. & Thomson	Saxifragaceae
དངུལ་ཀྱི།	dngul kyi	ngül kyi	sngo ldum	sngo sman	Chrysosplenium davidianum Decne. ex. Maxim.	Chrysosplenium davidianum Decne. ex Maxim.	Saxifragaceae
གསེར་ཀྱི།	gseer kyi	ser kyi	sngo ldum	sngo sman	Chrysosplenium griffithii Hook f. et Thoms	Chrysosplenium griffithii Hook.f. & Thomson	Saxifragaceae
ཟངས་ཀྱི།	zangs kyi	zang kyi	sngo ldum	ldum bu thang sman	Chrysosplenium nepalense D. Don.	Chrysosplenium nepalense D.Don	Saxifragaceae
ལྕགས་ཀྱི།	lcags kyi	chak kyi	sngo ldum	sngo sman	Chrysosplenium nudicaule Bunge	Chrysosplenium nudicaule Bunge	Saxifragaceae
རྒྱ་རྩི།	rgya rtsi	gya tsi	sngo ldum	ldum bu thang sman	Cimicifuga foetida L.	Cimicifuga foetida L.	Ranunculaceae
ག་པུར་ཤིང་།	ga pur shing	ga pur shing	rtsi sman	rtsi sman	Cinnamomum camphora (L.) Persl	Cinnamomum camphora (L.) J.Presl	Lauraceae
ཤིང་ཚ།	shing tsha	shing tsa	shing sman	shing sman	Cinnamomum cassia Presl	Cinnamomum cassia (L.) J.Presl	Lauraceae
ཨར་དམར།	ar dmar	ar mar	shing sman	shing sman	Cinnamomum glanduliferum （Wall.）Nees	Cinnamomum glanduliferum (Wall.) Meisn.	Lauraceae
ཨར་དམར་རམ་གོ་སྙོད།	ar dmar ram go snyod	ar mar ram go nyö	shing sman	shing sman	Cinnamomum glanduliferum （Wall.）Nees	Cinnamomum glanduliferum (Wall.) Meisn.	Lauraceae
སྤྱང་ཚེར་གཡུང་བ།	spyang tsher g.yung ba	chang tser yung ba	sngo ldum	sngo sman	Cirsium souliei (Franch.) Mattf.	Cirsium souliei (Franch.) Mattf. ex Rehder & Kobuski	Asteraceae
ཀྲི་ཤིང་ཀྲི་མོ།	kri shing kri mo	tri shing tri mo	shing sman	shing sman	Clematis montana Buch.-Ham.ex DC.	Clematis montana Buch.-Ham. ex DC.	Ranunculaceae
དབྱི་མོང་།	dbyi mong	yi mong	shing sman	shing sman	Clematis rehderiana Craib	Clematis rehderiana Craib	Ranunculaceae
དབྱི་མོང་ནག་པོ།	dbyi mong nag po	yi mong nak po	shing sman	shing sman	Clematis tenuifolia Royle.	Clematis tenuifolia Royle.	Ranunculaceae
བེ་ཏ།	be ta	bé ta	shing sman	shing sman	Cocos nucifera L.	Cocos nucifera L.	Arecaceae
ཀླུ་བདུད་དཀར་པོ།	klu bdud dkar po	lu dü kar po	sngo ldum	sngo sman	Codonopsis canescens Nannf.	Codonopsis canescens Nannf.	Campanulaceae
སྙི་བ།	snyi ba	nyi ba	sngo ldum	ldum bu thang sman	Codonopsis convolvulacea Kurz	Codonopsis convolvulacea Kurz	Campanulaceae
ཀླུ་བདུད་རྡོ་རྗེ།	klu bdud rdo rje	lu dü dor jé	sngo ldum	sngo sman	Codonopsis foetens Hook. f. et Thoms. subsp. nervosa (Chipp) D. Y. Hong	Codonopsis foetens Hook.f. & Thomson	Campanulaceae
ཀླུ་བདུད་གཡུ་ཞགས་མ།	klu bdud g.yu zhags ma	lu dü yu zhak ma	sngo ldum	sngo sman	Codonopsis levicalyx L. T. Shen	Codonopsis levicalyx L.D.Shen	Campanulaceae
ཀླུ་བདུད་རྡོ་རྗེ་སྦུབས་རིང་།	klu bdud rdo rje sbubs ring	lu dü dor jé bup ring	sngo ldum	sngo sman	Codonopsis thalictrifolia Wall.	Codonopsis thalictrifolia Wall.	Campanulaceae
གུ་གུལ།	gu gul	gu gül	shing sman	shing sman	Commiphora mukul Engl	Commiphora mukul (Hook. ex Stocks) Engl	Burseraceae
ལུད་ཀྱི་ཤ་མོང་།	lud kyi sha mong	lü kyi sha mong	sngo ldum	sngo sman	Coprinus atramentarius (Bull. ex Fr.)Fr.	Coprinus atramentarius (Bull. ex Fr.) Fr.	PsathYrellaceae
ཝེ་ལེན།	we len	wé len	sngo ldum	sngo sman	Coptis chinensis Franch.	Coptis chinensis Franch.	Ranunculaceae
ཡེ་ལེན།	ye len	yé len	sngo ldum	sngo sman	Coptis omeiensis（Chen）C.Y. Cheng	Coptis omeiensis (C.Chen) C.Y.Cheng	Ranunculaceae
མྱང་རྩི་སྤྲས།	myang rtsi spras	nyang tsi tré	sngo ldum	sngo sman	Coptis teeta Wall.	Coptis teeta Wall.	Ranunculaceae
བྲག་སྐྱ་དཀར་པོ།	brag skya dkar po	drak kya kar po	sngo ldum	sngo sman	Corallodiscus flabellatus (Craib.) Burtt	Corallodiscus flabellatus (Craib.) Burtt	Gesneriaceae
བྲག་སྐྱ་ཧ་བོ།	brag skya ha bo	drak kya ha bo	sngo ldum	sngo sman	Corallodiscus Kingianus (Craib) Burtt	Corallodiscus kingianus (Craib) B.L.Burtt	Gesneriaceae
རྩྭ་ད་བྱིད།	rtswa da byid	tsa da ji	sngo ldum	sngo sman	Cordyceps sinensis (Berk.) Sacc.	Cordyceps sinensis (Berk.) Sacc.	Ciavieps
འུ་སུ།	'u su	u su	sngo ldum	sngo sman	Coriandrum sativum L.	Coriandrum sativum L.	Apiaceae
ལུག་ངལ་པ།	lug ngal pa	luk ngel pa	sngo ldum	sngo sman	Corydalis adunca Maxim.	Corydalis adunca Maxim.	Papaveraceae
དེ་ཝ་མོ།	de wa mo	dé wa mo	sngo ldum	sngo sman	Corydalis bulbifera C. Y. Wu	Corydalis bulbifera C.Y.Wu	Papaveraceae
རྩི་དམར་རྐང་གཅིག །	rtsi dmar rkang gcig	tsi mar kang chik	sngo ldum	sngo sman	Corydalis chrysosphaera C. Marquand et Airy Shaw.	Corydalis chrysosphaera Marquand & Airy Shaw	Papaveraceae
སྟོང་རི་ཟིལ་པ།	stong ri zil pa	tong ri zil pa	sngo ldum	shing sman	Corydalis conspersa Maxim.	Corydalis conspersa Maxim.	Papaveraceae
གཡུ་སྡོང་གསེར་མགོ །	g.yu sdong gser mgo	yu dong ser go	sngo ldum	sngo sman	Corydalis crispa Prain.	Corydalis crispa Prain	Papaveraceae
གཡུ་འབྲུག་ཟིལ་པ།	g.yu 'brug zil pa	yu druk zil pa	sngo ldum	shing sman	Corydalis curviflora Maxim.	Corydalis curviflora Maxim. ex Hemsl.	Papaveraceae
རྒུ་དྲུས།	rgu drus	gu drü	sngo ldum	sngo sman	Corydalis dasyptera Maxim.	Corydalis dasyptera Maxim.	Papaveraceae
སྨུག་ཆུང་ཟིལ་པ།	smug chung zil pa	muk chung zil pa	sngo ldum	shing sman	Corydalis edulis Maxim.	Corydalis edulis Maxim.	Papaveraceae
རྩི་དམར་རེ་སྐོན།	rtsi dmar re skon	tsi mar ré kön	sngo ldum	sngo sman	Corydalis hendersonii Hemsl	Corydalis hendersonii Hemsl.	Papaveraceae
དོམ་ནག་ཟིལ་པ།	dom nag zil pa	dom nak zil pa	sngo ldum	shing sman	Corydalis kingii Prain	Corydalis kingii Prain	Papaveraceae
རྒྱ་སྟག་ཟིལ་པ།	rgya stag zil pa	gya tak zil pa	sngo ldum	shing sman	Corydalis linarioides Maxim.	Corydalis linarioides Maxim.	Papaveraceae
དེ་ཝ།	de wa	dé wa	sngo ldum	shing sman	Corydalis melanochlora Maxim.	Corydalis melanochlora Maxim.	Papaveraceae
རྩི་དམར་ཟིལ་པ།	rtsi dmar zil pa	tsi mar zil pa	sngo ldum	sngo sman	Corydalis mucronifera Maxim.	Corydalis mucronifera Maxim.	Papaveraceae
སེང་ཆུང་ཟིལ་པ།	seng chung zil pa	seng chung zil pa	sngo ldum	shing sman	Corydalis nigro-apiculata C. Y. Wu	Corydalis nigroapiculata C.Y.Wu	Papaveraceae
སེང་གེ་ཟིལ་པ།	seng ge zil pa	seng gé zil pa	sngo ldum	shing sman	Corydalis scaberula Maxim.	Corydalis scaberula Maxim.	Papaveraceae
ཀླུང་སྐྱེས་ལུག་ངལ།	klung skyes lug ngal	lung kyé luk ngel	sngo ldum	sngo sman	Corydalis wuzhengyiana Z. Y. Su et Liden	Corydalis wuzhengyiana Z.Y.Su & Lidén	Papaveraceae
སུ་མི་སེར་པོ།	su mi ser po	su mi ser po	sngo ldum	shing sman	Corydalis yanhusuo W. T. Wang ex Z. Y. Su et C. Y. Wu	Corydalis yanhusuo (Y.H.Chou & Chun C.Hsu) W.T.Wang ex Z.Y.Su & C.Y.Wu	Papaveraceae
གངས་ལ། （པུཎྜ་རི་ཀ་）	gangs la (puN+Da ri ka)	gang la punda ri ka	sngo ldum	sngo sman	Cosmos bipinnatus Cav.	Cosmos bipinnatus Cav.	Asteraceae
ཚར་ལེབ།	tshar leb	tsar lep	shing sman	shing sman	Cotoneaster adpressus Bois	Cotoneaster adpressus Bois	Rubiaceae
ཚར་ནག །	tshar nag	tsar nak	shing sman	shing sman	Cotoneaster multiflorus Bge. var. atropurpureus Yu	Cotoneaster multiflorus Bunge	Rubiaceae
ཚར་བུ།	tshar bu	tsar bu	shing sman	shing sman	Cotoneaster tenuipes Rehd et Wils.	Cotoneaster tenuipes Rehder & E.H.Wilson	Rubiaceae
ཤ་ལ་ཡུ་ཐུང་།	sha la yu thung	sha la yu tung	sngo ldum	ldum bu thang sman	Cremanthodium decaisnei C. B. Clarke.	Cremanthodium decaisnei C.B.Clarke	Asteraceae
སྒ་ཤོ །	sga sho	ga sho	sngo ldum	ldum bu thang sman	Cremanthodium ellisii (Hook.f.) Kitam.	Cremanthodium ellisii (Hook.f.) Kitam.	Asteraceae
སྔོ་སྒ།	sngo sga	ngo ga	sngo ldum	ldum bu thang sman	Cremanthodium purpureifolium Kitam.	Cremanthodium purpureifolium Kitam.	Asteraceae
གུར་གུམ།	gur gum	gur gum	rtsi sman	rtsi sman	Crocus sativus L.	Crocus sativus L.	Iridaceae
དན་རོག །	dan rog	den rok	shing sman	shing sman	Croton tiglium L.	Croton tiglium L.	Euphorbiaceae
ཟི་ར་དཀར་པོ།	zi ra dkar po	zi ra kar po	sngo ldum	sngo sman	Cuminum cyminum L.	Cuminum cyminum L.	Apiaceae
རོང་གི་ཤུག་རྒན།	rong gi shug rgan	rong gi shuk gen	shing sman	shing sman	Cupressus gigantea Cheng et L. K. Fu	Cupressus gigantea W.C.Cheng & L.K.Fu	Cupressaceae
ཡུང་བ།	yung ba	yung ba	sngo ldum	ldum bu thang sman	Curcuma longa L.	Curcuma longa L.	Zingiberaceae
སྦྲུལ་ཞགས་པ།	sbrul zhags pa	drül zhak pa	sngo ldum	ldum bu thang sman	Cuscuta europaea L.	Cuscuta europaea L.	Scrophulariaceae
སྔོན་བུ།	sngon bu	ngön bu	sngo ldum	ldum bu thang sman	Cyananthus sherriffii Cowan	Cyananthus sherriffii Cowan	Campanulaceae
སྔོ་དུག་ཉུང་སེར་པོ།	sngo dug nyung ser po	ngo duk nyung ser po	sngo ldum	sngo sman	Cynanchum vincetoxicum （L.）Pers.	Cynanchum vincetoxicum （L.）Pers.	Asclepiadaceae
གཡུ་ལོ།	g.yu lo	yu lo	sngo ldum	sngo sman	Cynoglossum amabile Stapf et Drumm.	Cynoglossum amabile Stapf & J.R.Drumm.	Boraginaceae
འབྱར་མ།	'byar ma	jar ma	shing sman	shing sman	Cynoglossum wallichii G.Don var. glochidiatum (Wall. ex. Benth.) Kazmi	Cynoglossum wallichii G.Don	Boraginaceae
ཁུ་བྱུག་པ།	khu byug pa	khu juk pa	sngo ldum	sngo sman	Cypripedium tibeticum King ex Rolfe	Cypripedium tibeticum King ex Rolfe	Orchidaceae
རྔས་ནག །	rngas nag	ngé nak	shing sman	shing sman	Daphne genkwa Sieb. et Zucc.	Daphne genkwa Siebold & Zucc.	Thymelaeaceae
སྲིན་ཤིང་སྣ་མ།	srin shing sna ma	sin shing na ma	shing sman	shing sman	Daphne tangutica Maxim.	Daphne tangutica Maxim.	Thymelaeaceae
དྷ་དུ་ར།	d+ha du ra	dha. du ra	sngo ldum	ldum bu thang sman	Datura stramonium Linn.	Datura stramonium L.	Solanaceae
ལོ་བཙན་པ།	lo btsan pa	lo tsen pa	sngo ldum	sngo sman	Delphinium albocoeruleum Maxim.	Delphinium albocoeruleum Maxim.	Ranunculaceae
བྱ་རྒོད་སྤོས།	bya rgod spos	ja gö pö	sngo ldum	sngo sman	Delphinium brunonianum Royle	Delphinium brunonianum Royle	Ranunculaceae
བྱ་རྐང་པ།	bya rkang pa	ja kang pa	sngo ldum	sngo sman	Delphinium caeruleum Jacq. ex Camb.	Delphinium caeruleum Jacquem. ex Cambess.	Ranunculaceae
བྱ་རྒོད་སྤོས་ཆུང་།	bya rgod spos chung	ja gö pö chung	sngo ldum	sngo sman	Delphinium chrysotrichum Finet et Gagn.	Delphinium chrysotrichum Finet & Gagnep.	Ranunculaceae
གཡུ་ལུང་པ།	g.yu lung pa	yu lung pa	sngo ldum	sngo sman	Delphinium gyalanum Macq. et Shaw	Delphinium gyalanum C.Marquand & Airy Shaw	Ranunculaceae
སྤྱང་དུག་པ།	spyang dug pa	chang duk pa	sngo ldum	sngo sman	Delphinium sherriffii Munz.	Delphinium sherriffii Munz	Ranunculaceae
ག་བུར་ཏིས་ལོ།	ga bur tis lo	ga bur ti lo	sngo ldum	sngo sman	Delphinium trichophorum Franch.	Delphinium trichophorum Franch.	Ranunculaceae
པུ་ཤེལ་ཙེ།	pu shel tse	pu shel tsé	sngo ldum	sngo sman	Dendrobium nobile Lindl.	Dendrobium nobile Lindl.	Orchidaceae
ཤང་ཚེ།	shang tshe	shang tsé	sngo ldum	sngo sman	Descurainia sophia (L.) Webb ex Prantl	Descurainia sophia (L.) Webb ex Prantl	Brassicaceae
བྱི་ཚ་ལ་ཕུག །	byi tsha la phug	ji tsa la puk	sngo ldum	sngo sman	Dilophia fontana Maxim.	Dilophia fontana Maxim.	Brassicaceae
རྒྱ་ཡུང་བ་ཚྭ་ཁ།	rgya yung ba tshwa kha (hri tsi)	gya yung ba tsa kha hri tsi	shing sman	shing sman	Diospyros kaki Thunb.	Diospyros kaki L.f.	Ebenaceae
སྤང་རྩི་འབྱར་བག་ཅན།	spang rtsi 'byar bag can	pang tsi jar bak chen	sngo ldum	sngo sman	Dipsacus chinensis Batal	Dipsacus chinensis Batalin	Dipsacaceae
རུ་རྟ།	ru rta	ru ta	sngo ldum	ldum bu thang sman	Dolomiaea souliei (Franch.) Shih	Dolomiaea souliei (Franch.) C.Shih	Asteraceae
རྒོད་སྤོས།	rgod spos	gö pö	sngo ldum	sngo sman	Dracocephalum bullatum Forrest ex Diels	Dracocephalum bullatum Forrest ex Diels	Lamiaceae
འཇིབ་རྩི་དཀར་པོ།	'jib rtsi dkar po	jip tsi kar po	sngo ldum	sngo sman	Dracocephalum heterophyllum Benth.	Dracocephalum heterophyllum Benth.	Lamiaceae
པྲི་ཡང་ཀུ།	pri yang ku	tri yang ku	sngo ldum	sngo sman	Dracocephalum tanguticum Maxim.	Dracocephalum tanguticum Maxim.	Lamiaceae
ལྡུམ་བུ་རེ་རལ།	ldum bu re ral	dum bu ré rel	sngo ldum	ldum bu thang sman	Drynaria baronii Diels.	Drynaria baronii Diels.	Drynariaceae
བེ་ལྗང་རེ་རལ།	be ljang re ral	bé jang ré rel	sngo ldum	ldum bu thang sman	Drynaria propinqua (Wall. ex Mett.) J. Sm. ex Bedd.	Drynaria propinqua (Wall. ex Mett.) Bedd.	Drynariaceae
ཤེལ་ག་པུར།	shel ga bur	shel ga pur	shing sman	shing sman	Dryobalanops aromatica C.F.Gaertn.	Dryobalanops aromatica C.F.Gaertn.	Dipterocarpaceae
རག་ཤ །	rag sha	rak sha	shing sman	shing sman	Elaeocarpus ganitrus Roxb.	Elaeocarpus ganitrus Roxb.	Ericaceae
སུག་སྨེལ་ཆུང་བ།	sug smel chung ba	suk mel chungwa	rtsi sman	rtsi sman	Elettaria cardamomum (L.) Maton	Elettaria cardamomum (L.) Maton	Zingiberaceae
ཁྲ་མ།	khra ma	tra ma	zhing skyes 'bru'i khal	zhing skyes 'bru'i khal	Eleusine coracana (L.)Gaertn.	Eleusine coracana (L.) Gaertn. i	Poaceae
བྱི་རུག་སྔོན་པོ།	byi rug sngon po	ji ruk ngön po	sngo ldum	sngo sman	Elsholtzia argyi Lévl.	Elsholtzia argyi H.Lév.	Lamiaceae
བྱི་རུག་སྨུག་པོ།	byi rug smug po	ji ruk muk po	sngo ldum	sngo sman	Elsholtzia densa Benth.	Elsholtzia densa Benth.	Lamiaceae
བྱི་རུག་སེར་པོ།	byi rug ser po	ji ruk ser po	sngo ldum	sngo sman	Elsholtzia eriostachya (Benth.) Benth.	Elsholtzia eriostachya (Benth.) Benth.	Lamiaceae
ཕུར་སྨུག །	phur smug	pur muk	sngo ldum	ldum bu thang sman	Elsholtzia fruticosa（D. Don）Rehd.	Elsholtzia fruticosa (D.Don) Rehder	Lamiaceae
བྱི་ཏང་ག །	byi tang ka	ji tang ga	shing sman	sngo sman	Embelia laeta (L.) Mez	Embelia laeta (L.) Mez	Myrsinaceae
མཆིན་པ་ཞོ་ཤ །	mchin pa zho sha	chin pa zho sha	shing sman	shing sman	Entada phaseoloides (Linn.) Merr.	Entada phaseoloides (L.) Merr.	Fabaceae
མཚེ་ལྡུམ།	mtshe ldum	tsé dum	sngo ldum	ldum bu thang sman	Ephedra intermedia Schrenk ex Mey.	Ephedra intermedia Schrenk & C.A.Mey.	Ephedraceae
སྤང་མཚེ།	spang mtshe	pang tsé	sngo ldum	ldum bu thang sman	Ephedra likiangensis Florin f. mairei (Florin) C. Y. Cheng.	Ephedra likiangensis Florin	Ephedraceae
སྤང་མཚེ།	spang mtshe	pang tsé	sngo ldum	ldum bu thang sman	Ephedra saxatilis Royle ex Florin.	Ephedra saxatilis Royle ex Florin.	Ephedraceae
སྔོ་དུག་ཉུང་དམར་པོ།	sngo dug mo nyung dmar po	ngo duk nyung mar po	sngo ldum	sngo sman	Epilobium angustifolium L.	Epilobium angustifolium L.	Onagraceae
སྔོ་དུག་མོ་ཉུང་།	sngo dug mo nyung	ngo duk mo nyung	sngo ldum	sngo sman	Epilobium cylindricum D. Don	Epilobium cylindricum D.Don	Onagraceae
ཆུ་མཚེ།	chu mtshe	chu tsé	sngo ldum	ldum bu thang sman	Equisetum arvense L.	Equisetum arvense L.	Equisetaceae
ཤང་ལེན་སྨུག་པོ།	shing len smug po	shang len muk po	sngo ldum	sngo sman	Eriophyton wallichii Benth.	Eriophyton wallichii Benth.	Lamiaceae
གཡུ་ཆུང་བ།	g.yu chung ba	yu chungwa	sngo ldum	sngo sman	Eritrichium sinomicrocarpum W.T.Wang.	Eritrichium sinomicrocarpum W.T.Wang	Boraginaceae
སྤོར་ཆུང་གབ་སྐྱེས།	spor chung gab skyes	por chung gap kyé	sngo ldum	sngo sman	Erodium tibetanum Edgew.	Erodium tibetanum Edgew. & Hook.f.	Geraniaceae
ཟངས་ཏིག་རྨ་བྱ་ཆིག་ཐུབ།	zangs tig rma bya chig thub	zang tik ma ja chik tup	sngo ldum	ldum bu thang sman	Erysimum chamaephyton Maxim.	Erysimum chamaephyton Maxim.	Brassicaceae
མུ་ཉུངས་སེར་པོ།	mu nyungs ser po	mu nyung ser po	sngo ldum	sngo sman	Erysimum hieraciifolium L.	Erysimum hieraciifolium L. f.	Brassicaceae
གསེར་ཏིག །	gser tig	ser tik	sngo ldum	ldum bu thang sman	Erysimum longisiliquum Hook f. et Thoms	Erysimum longisiliquum Hook f. et Thoms	Brassicaceae
ལི་ཤི །	li shi	li shi	shing sman	shing sman	Eugenia caryophllata Thunb	Eugenia caryophllata Thunb	Myrtaceae
མ་བཞོག་གྲུ་བཞི།	ma bzhog gru bzhi	ma zhok dru zhi	shing sman	shing sman	Euonymus sanguineus Loes	Euonymus sanguineus Loes. ex Diels	Celastraceae
དུར་བྱིད།	dur byid	dur ji	sngo ldum	ldum bu thang sman	Euphorbia fischeriana Steud.	Euphorbia fischeriana Steud.	Euphorbiaceae
ཁྲོན་བུ།	khron bu	trön bu	sngo ldum	ldum bu thang sman	Euphorbia micractina Boiss	Euphorbia micractina Boiss.	Euphorbiaceae
ཁྲོན་བུ་ཆུང་བ།	khron bu chung ba	trön bu chungwa	sngo ldum	ldum bu thang sman	Euphorbia stracheyi Boiss	Euphorbia stracheyi Boiss.	Euphorbiaceae
ཐར་ནུ།	thar nu	tar nu	sngo ldum	ldum bu thang sman	Euphorbia wallichii Hook. f.	Euphorbia wallichii Hook.f.	Euphorbiaceae
བྲ་རྒོད།	bra rgod	dra gö	sngo ldum	sngo ldum	Fagopyrum dibotrys (D. Don) Hara.	Fagopyrum dibotrys (D. Don) Hara.	Polygonaceae
བྲ་བོ།	bra bo	dra bo	sngo ldum	sngo sman	Fagopyrum esculentum Moench	Fagopyrum esculentum Moench	Polygonaceae
ཤིང་ཀུན།	shing kun	shing kün	sngo ldum	sngo sman	Ferula assafoetida L.	Ferula assa-foetida L.	Apiaceae
ལ་ལ་ཕུད།	la la phud	la la pü	sngo ldum	sngo sman	Foeniculum vulgare Mill.	Foeniculum vulgare Mill.	Apiaceae
ཙི་ཏ་ས་འཛིན།	tsi ta sa 'dzin	tsi ta sa dzin	sngo ldum	sngo sman	Fragaria orientalis Lozinsk.	Fragaria orientalis Losinsk.	Rubiaceae
སྟབ་སེང་།	stab seng	tap seng	shing sman	shing sman	Fraxinus rhynchophylla Hance	Fraxinus rhynchophylla Hance	Oleaceae
ཨའུ་རྩི།	a'u rtsi	a u tsi	sngo ldum	sngo sman	Fritillaria cirrhosa D.Don	Fritillaria cirrhosa D.Don	Liliaceae
ཨ་བི་ཥ།	a bi Sha	a bi sha	sngo ldum	sngo sman	Fritillaria delavayi Franch.	Fritillaria delavayi Franch.	Liliaceae
ཨ་འདྲ།	a 'dra	a dra	sngo ldum	sngo sman	Lloydia serotina (L.) Rchb. var. parva (Marq.et Shaw) Hara.	Gagea serotina (L.) Ker Gawl.	Liliaceae
ཞིམ་ཐིག་སངས་རྒྱས་ཆུ་འཇིབ།	zhim thig sangs rgyas chu 'jip	zhim tik sang gyé chu jip	sngo ldum	sngo sman	Galeopsis bifida Boenn	Galeopsis bifida Boenn.	Lamiaceae
ཟངས་རྩི་དཀར་པོ།	zangs rtsi dkar po	zang tsi kar po	sngo ldum	sngo sman	Galium aparine Linn.	Galium aparine L.	Rubiaceae
ར་མོ་ཤག་ཆེན།	ra mo shag chen	ra mo shak chen	sngo ldum	sngo sman	Gastrodia elata Bl.	Gastrodia elata Blume	Orchidaceae
སྤང་རྒྱན་དཀར་པོ་འབྲིང་བ།	spang rgyan dkar po 'bring ba	pang gyen kar po dring ba	sngo ldum	sngo sman	Gentiana algida Pall.	Gentiana algida Pall.	Gentianaceae
ཀྱི་ལྕེ་ནག་པོ།	kyi lce nag po	kyi ché nak po	sngo ldum	sngo sman	Gentiana crassicaulis Duthie ex Burk.	Gentiana crassicaulis Duthie ex Burkill	Gentianaceae
སྤང་རྒྱན་དཀར་པོ་ཆུང་བ་རྣམ་གཅིག །	spang rgyan dkar po chung ba rnam gcig	pang gyen kar po chungwa nam chik	sngo ldum	sngo sman	Gentiana erectosepala T. N. Ho.	Gentiana erectosepala T. N. Ho.	Gentianaceae
སྤང་རྒྱན་སྔོན་པོ།	spang rgyan sngon po	pang gyen ngön po	sngo ldum	sngo sman	Gentiana lawrencei Burkill var. farreri (I. B. Balfour) T. N. Ho.	Gentiana lawrencei Burkill	Gentianaceae
སྤང་རྒྱན་སྔོ་ཆུང་།	spang rgyan sngo chung	pang gyen ngo chung	sngo ldum	sngo sman	Gentiana lhassica Burk.	Gentiana lhassica Burkill	Gentianaceae
སྤང་རྒྱན་དཀར་པོ་ཆུང་བ་རྣམ་གཅིག །	spang rgyan dkar po chung ba rnam gcig	pang gyen kar po chungwa nam chik	sngo ldum	sngo sman	Gentiana nubigena Edgew.	Gentiana nubigena Edgew.	Gentianaceae
སྤང་རྒྱན་ནག་ཆུང་།	spang rgyan nag chung	pang gyen nak chung	sngo ldum	sngo sman	Gentiana obconica T. N. Ho	Gentiana obconica T. N. Ho	Gentianaceae
ཀྱི་ལྕེ་དཀར་པོ་ཆེ་བ།	kyi lce dkar po che ba	kyi ché kar po chewa	sngo ldum	sngo sman	Gentiana robusta King ex Hook . f.	Gentiana robusta King ex Hook.f.	Gentianaceae
སྤང་རྒྱན་སྔོན་པོ་འབྲིང་བ།	spang rgyan sngon po 'bring ba	pang gyen ngön po dring ba	sngo ldum	sngo sman	Gentiana stipitata Edgew.	Gentiana stipitata Edgew.	Gentianaceae
ཀྱི་ལྕེ་དཀར་པོ།	kyi lce dkar po	kyi ché kar po	sngo ldum	sngo sman	Gentiana straminea Maxim.	Gentiana straminea Maxim.	Gentianaceae
སྤང་རྒྱན་དཀར་པོ།	spang rgyan dkar po	pang gyen kar po	sngo ldum	sngo sman	Gentiana szechenyii Kanitz	Gentiana szechenyii Kanitz	Gentianaceae
ཀྱི་ལྕེ་ནག་པོ་ཆེ་བ།	kyi lce nag po che ba	kyi ché nak po chewa	sngo ldum	sngo sman	Gentiana tibetica King ex Hook. f.	Gentiana tibetica King ex Hook.f.	Gentianaceae
གང་གཱ་ཆུང་།	gang gA chung	gang ga chung	sngo ldum	sngo sman	Gentiana urnula H. Smith.	Gentiana urnula Harry Sm.	Gentianaceae
སྤང་རྒྱན་ནག་པོ།	spang rgyan nag po	pang gyen nak po	sngo ldum	ldum bu thang sman	Gentiana veitchiorum Hemsl.	Gentiana veitchiorum Hemsl.	Gentianaceae
ཀྱི་ལྕེ་ནག་པོ་ཆུང་བ།	kyi lce nag po chung ba	kyi ché nak po chungwa	sngo ldum	sngo sman	Gentiana waltonii Burk.	Gentiana waltonii Burkill	Gentianaceae
ལྕགས་ཏིག་དཀར་པོ།	lcags ting dkar po	chak tik kar po	sngo ldum	sngo sman	Gentianopsis grandis（H. Smith）Ma.	Gentianopsis grandis (Harry Sm.) Ma	Gentianaceae
སྤོར་ཆེན།	spor chen	por chen	sngo ldum	sngo sman	Geranium pratense L.	Geranium pratense L.	Geraniaceae
གླ་སྒང་གཡུང་བ།	gla sgang g.yung ba	la gang yung ba	sngo ldum	sngo sman	Geranium pylzowianum Maxim.	Geranium pylzowianum Maxim.	Geraniaceae
སྤོར་ཆུང་།	spor chung	por chung	sngo ldum	sngo sman	Geranium refractum Edgew. et. Hook. f.	Geranium refractum Edgew. & Hook.f.	Geraniaceae
སྲན་ཆེན་དཀར་པོ།	sran chen dkar po	sen chen kar po	zhing skyes 'bru'i khal	zhing skyes 'bru'i khal	Glycine max (Linn.)Merr.	Glycine max (L.) Merr.	Fabaceae
ཤིང་མངར།	shing mngar	shing ngar	shing sman	shing sman	Glycyrrhiza uralensis Fisch.	Glycyrrhiza uralensis Fisch.	Fabaceae
གནྡྷ་བྷ་དྲ།	gan+d+ha b+ha dra	gandha bha dra	sngo ldum	sngo sman	Gnaphalium affine D.Don.	Gnaphalium affine D.Don.	Asteraceae
གནྡྷ་བྷ་དྲ་སེར་པོ།	gan+d+ha b+ha dra ser po	gandha bha dra ser po	sngo ldum	sngo sman	Gnaphalium hypoleucum DC.	Gnaphalium hypoleucum DC.	Asteraceae
ནཱ་ག་གེ་སར།	nA ga ge sar	na ga gé sar	shing sman	shing sman	Gossampinus malabarica (DC.)Merr.	Gossampinus malabarica (DC.) Merr.	Bombacaceae
རས་འབྲས།	ras 'bras	ré dré	shing sman	shing sman	Gossypium herbaceum L.	Gossypium herbaceum L.	Malvaceae
དབང་པོ་ལག་པ།	dbang po lag pa	wang po lak pa	sngo ldum	sngo sman	Gymnadenia orchidis Lindl.	Gymnadenia orchidis Lindl.	Orchidaceae
ལྕགས་ཏིག །	lcags tig	chak tik	sngo ldum	ldum bu thang sman	Halenia elliptica D. Don.	Halenia elliptica D.Don	Gentianaceae
གསོར་ལྡེམ་པ།	gsor ldem pa	sor dem pa	sngo ldum	sngo sman	Halerpestes cymbalaria (Pursh) Green	Halerpestes cymbalaria (Pursh) Greene	Ranunculaceae
འབྲུག་ཤིང་།	'brug shing	druk shing	shing sman	shing sman	Hedera nepalensis K. Koch var. sinensis (Tobl.) Rehd.	Hedera nepalensis K.Koch	Araliaceae
སྲད་དམར།	srad dmar	sé mar	sngo ldum	sngo sman	Hedysarum sikkimense Benth. ex Baker.	Hedysarum sikkimense Baker	Fabaceae
སྲད་སྨུག་ཨ་ལག་ཏ།	srad smug a lag ta	sé muk a lak ta	sngo ldum	sngo sman	Hedysarum tibeticum (Bentham) B. H. Choi & H. Ohashi	Hedysarum tibeticum (Benth.) B.H. Choi & H. Ohashi	Fabaceae
སྤྲུ་དཀར།	spru dkar	tru kar	sngo ldum	sngo sman	Heracleum candicans Wall. ex DC.	Heracleum candicans Wall. ex DC.	Apiaceae
སྤྲུ་སྐྱ།	spru skya	tru kya	sngo ldum	sngo sman	Heracleum millefolium Diels	Heracleum millefolium Diels	Apiaceae
བྱེ་ལྕེ་ལག་པ།	bye lce lag pa	jé ché lak pa	sngo ldum	sngo sman	Herminium monorchis（L.）R. Br.	Herminium monorchis (L.) R.Br.	Orchidaceae
གསེར་གྱི་མེ་ཏོག །	gser gyi me tog	ser gyi mé tok	sngo ldum	sngo sman	Herpetospermum pedunculosum (Ser.) C. B. Clarke	Herpetospermum pedunculosum (Ser.) C.B. Clarke	Cucurbitaceae
ལུག་ཆུང་།	lug chung	luk chung	sngo ldum	sngo sman	Heteropappus crenatifolius（Hand.-Mzz.）Griers	Heteropappus crenatifolius (Hand.-Mazz.) Grierson	Asteraceae
སྟར་བུ།	star bu	tar bu	shing sman	shing sman	Hippophae rhamnoides L.	Hippophae rhamnoides L.	Elaeagnaceae
གླ་བ་ཤིང་།	gla ba shing	lawa shing	shing sman	shing sman	Hippophae rhamnoides L. subsp. gyantsensis Rousi	Hippophae rhamnoides L. subsp. gyantsensis Rousi	Elaeagnaceae
མངའ་རིས་སྟར་བུ།	mnga' ris star bu	nga ri tar bu	shing sman	shing sman	Hippophae rhamnoides L. subsp. turkestanica Rousi	Hippophae rhamnoides L. subsp. turkestanica Rousi	Elaeagnaceae
གནམ་སྟར་རྣམ་གཅིག །	gnam star rnam gcig	nam tar nam chik	shing sman	shing sman	Hippophae rhamnoides L. subsp. yunnanensis Rousi	Hippophae rhamnoides L. subsp. yunnanensis Rousi	Elaeagnaceae
ས་སྟར།	sa star	sa tar	shing sman	shing sman	Hippophae tibetana Schltdl.	Hippophae tibetana Schltdl.	Elaeagnaceae
ན་ཤུག་སྡོང་དམར།	na shug sdong dmar	na shuk dong mar	sngo ldum	sngo sman	Hippuris vulgaris L.	Hippuris vulgaris L.	Hippuridaceae
དུག་མོ་ཉུང་།	dug mo nyung	duk mo nyung	shing sman	shing sman	Holarrhena pubescens Wallich ex G. Don	Holarrhena pubescens Wall. ex G.Don	Apocynaceae
སོ་བ།	so ba	sowa	zhing skyes 'bru'i khal	zhing skyes 'bru'i khal	Hordeum vulgare L.	Hordeum vulgare L.	Poaceae
ནས།	nas	né	zhing skyes 'bru'i khal	zhing skyes 'bru'i khal	Hordeum vulgare var. nudum Hook.f.	Hordeum vulgare L.	Poaceae
བོད་སུག །	bod sug	bö suk	rtsi sman	rtsi sman	Hornstedtia tibetica T. L. Wu et S. J. Chen	Hornstedtia tibetica T.L.Wu & S.J.Chen	Zingiberaceae
ལང་ཐང་ཙེ།	lang thang tse	lang tang tsé	sngo ldum	ldum bu thang sman	Hyoscyamus niger L.	Hyoscyamus niger L.	Solanaceae
པར་པ་ཏ།	par pa ta	par pa ta	sngo ldum	shing sman	Hypecoum leptocarpum Hook. f. et Thoms	Hypecoum leptocarpum Hook. f. & Thomson	Papaveraceae
ཀནྡ་བྷ་ར།	kan da b+ha ra	kanda bha ra	sngo ldum	sngo sman	Impatiens sulcata Wall.	Impatiens sulcata Wall.	Balsaminaceae
ཨུག་ཆོས།	ug chos	uk chö	sngo ldum	sngo sman	Incarvillea compacta Maxim.	Incarvillea compacta Maxim.	Bignoniaceae
ཨུག་ཆོས་དཀར་པོ།	ug chos dkar po	uk chö kar po	sngo ldum	sngo sman	Incarvillea lutea Bur. et Franch.	Incarvillea lutea Bureau & Franch.	Bignoniaceae
མ་ནུ་པ་ཏྲ།	ma nu pa tra	ma nu pa tra	sngo ldum	ldum bu thang sman	Inula helenium L. Hook. f.	Inula helenium L.	Asteraceae
པུཥྐར་མཱུ་ལ།	push+kar mu la	pushkar(?) mu la	sngo ldum	ldum bu thang sman	Inula racemosa Hook. f.	Inula racemosa Hook.f.	Asteraceae
མོན་སྐྱེས་གྲེས་མ།	mon skyes gres ma	mön kyé dré ma	sngo ldum	sngo sman	Iris clarkei Baker	Iris clarkei Baker ex Hook.f.	Iridaceae
མ་ནིང་གྲེས་མ།	ma ning gres ma	ma ning dré ma	sngo ldum	sngo sman	Iris goniocarpa Baker	Iris goniocarpa Baker	Iridaceae
ཕོ་གྲེས།	pho gres	po dré	sngo ldum	sngo sman	Iris lactea Pall.	Iris lactea Pall.	Iridaceae
གྲེས་མ།	gres ma	dré ma	sngo ldum	sngo sman	Iris loczyi Kanitz.	Iris loczyi Kanitz	Iridaceae
ཀོ་ཋ་ཟླ་བསིལ།	ko tha zla bsil	ko ta da sil	sngo ldum	sngo sman	Iris potaninii Maxim.	Iris potaninii Maxim.	Iridaceae
ཡོག་མོ།	yog mo	yok mo	sngo ldum	ldum bu thang sman	Isodon rubescens (Hemsley) H. Hara	Isodon rubescens (Hemsl.) H.Hara	Lamiaceae
རྩ་མཁྲིས།	rtsa mkhris	tsa tri	sngo ldum	sngo sman	Ixeris gracilis DC. Stebb.	Ixeris gracilis DC. Stebb.	Asteraceae
སྟར་ག །	star ka	tar ga	shing sman	shing sman	Juglans regia L.	Juglans regia L.	Juglandaceae
བྱི་ཤང་དཀར་མོ།	byi shang dkar mo	ji shang kar mo	sngo ldum	sngo sman	Juncus leucomelas Royle ex D.Don	Juncus leucomelas Royle ex D.Don	Juncaceae
ཤུག་ཚེར།	shug tsher	shuk tser	shing sman	shing sman	Juniperus formosana Hayata	Juniperus formosana Hayata i	Cupressaceae
སྤ་མ།	spa ma	pa ma	shing sman	shing sman	Juniperus pingii W. C. Cheng ex Ferre var. wilsonii (Rehder) Silba.	Juniperus pingii W.C.Cheng ex Ferré	Cupressaceae
ཤུག་པ།	shug pa	shuk pa	shing sman	shing sman	Juniperus squamata Buchanan-Hamilton ex D. Don.	Juniperus squamata Buch.-Ham. ex D.Don	Cupressaceae
སྒ་འདྲ།	sga 'dra	ga dra	shing sman	shing sman	Kaempferia galanga L.	Kaempferia galanga L.	Zingiberaceae
མོན་སྲན་ལེབ་མོ་དཀར་པོ།	mon sran leb mo dkar po	mön sen lep mo kar po	zhing skyes 'bru'i khal	zhing skyes 'bru'i khal	Lablab purpureus (L.) Sweet.	Lablab purpureus (L.) Sweet	Fabaceae
ཀླུང་གི་ཤ་མོང་།	klung gi sha mong	lung gi sha mong	sngo ldum	sngo sman	Lactarius deliciosus (L.ex Fr.) Gray.	Lactarius deliciosus (L.ex Fr.) Gray.	Russulaceae
ཀ་པེད།	ka ped	ka pé	shing sman	shing sman	Lagenaria siceraria (Molina) Standl.	Lagenaria siceraria (Molina) Standl.	Cucurbitaceae
ཞིམ་ཐིག་དཀར་པོ།	zhim thig dkar po	zhim tik kar po	sngo ldum	sngo sman	Lagopsis supina (Steph. ex Willd.) Ik.-Gal.	Lagopsis supina (Steph. ex Willd.) Ikonn.-Gal.	Lamiaceae
འབྲི་ཏ་ས་འཛིན།	'bri ta sa 'dzin	dri ta sa dzin	sngo ldum	sngo sman	Lagotis brachystachya Maxim.	Lagotis brachystachya Maxim.	Scrophulariaceae
ཧོང་ལེན་ཕོ།	hong len pho	hong len po	sngo ldum	sngo sman	Lagotis ramalana Batalin	Lagotis ramalana Batalin	Scrophulariaceae
ཧོང་ལེན།	hong len	hong len	sngo ldum	sngo sman	Lagotis yunnanensis W. W. Smith.	Lagotis yunnanensis W.W. Sm.	Scrophulariaceae
རྟ་ལྤགས།	rta lpags	ta pak	sngo ldum	sngo sman	Lamiophlomis rotata (Benth. ex Hook. f.) Kudo	Lamiophlomis rotata (Benth. ex Hook. f.) Kudo	Lamiaceae
ཞིམ་ཐིག་དམར་པོ།	zhim thig dmar po	zhim tik mar po	sngo ldum	sngo sman	Lamium amplexicaule L.	Lamium amplexicaule L.	Lamiaceae
པ་ཡག་པ།	pa yag pa	pa yak pa	sngo ldum	sngo sman	Lancea tibetica Hook. f. et Hsuan	Lancea tibetica Hook. f. & Thomson	Scrophulariaceae
འདྲེ་ཤ་མ། （ཕ་ཝང་སྒོ་ཏི། ）	'dre sha ma (pha wang sgo ti)	dré sha ma (pa wang go ti)	sngo ldum	ldum bu thang sman	Lasiosphaera fenzii Reich．	Lasiosphaera fenzii Reich．	Lycoperdaceae
ཁྲོག་ཆུང་པ།	khrog chung ba	trok chung pa	sngo ldum	sngo sman	Leibnitzia nepalensis（Kunze）Kitamura.	Leibnitzia nepalensis (Kunze) Kitam.	Asteraceae
སྲན་ཆུང་ལེབ་མོ།	sran chung leb mo	sen chung lep mo	shing sman	shing sman	Lens culinaris Medic.	Lens culinaris Medik.	Fabaceae
སྤྲ་ཐོག་པ།	spra thog pa	tra tok pa	sngo ldum	sngo sman	Leontopodium franchetii Beauv.	Leontopodium franchetii Beauverd	Asteraceae
དར་ཡ་ཀན།	dar ya kan	dar ya ken	sngo ldum	sngo sman	Lepidium apetalum Willd.	Lepidium apetalum Willd.	Brassicaceae
བྲག་སྤོས།	brag spos	drak pö	sngo ldum	sngo sman	Lepisorus soulieanus (Christ) Ching et S. K. Wu	Lepisorus soulieanus (Christ) Ching & S.K. Wu	Polypodiaceae
སྤང་ཚན་གསེར་སྐུད།	spang tshan gser skud	pang tsen ser kü	sngo ldum	sngo sman	Lethariella cladonioides (Nyl.) Krog	Lethariella cladonioides (Nyl.) Krog	parmeliaceae
རི་ཤོ་ཀྲོ་ཏ།	ri sho kro ti	ri sho tro ta	sngo ldum	ldum bu thang sman	Ligularia lapathifolia（Franch.）Hand.-Mazz.	Ligularia lapathifolia (Franch.) Hand.-Mazz.	Asteraceae
ཤ་ལ་ཡུ་རིང་།	sha la yu ring	sha la yu ring	sngo ldum	ldum bu thang sman	Ligularia pleurocaulis (Franch.) Hand.-Mazz.	Ligularia pleurocaulis (Franch.) Hand.-Mazz.	Asteraceae
རི་ཤོ །	ri sho	ri sho	sngo ldum	ldum bu thang sman	Ligularia virgaurea (Maxim.) Mattf.	Ligularia virgaurea (Maxim.) Mattf. ex Rehder & Kobuski	Asteraceae
འབམ་པོ།	'bam po	bam po	sngo ldum	ldum bu thang sman	Ligusticum pteridophyllum Franch.	Ligusticum pteridophyllum Franch.	Apiaceae
ཟར་རྒོད།	zar rgod	zar gö	zhing skyes 'bru'i khal	zhing skyes 'bru'i khal	Linum pallescens Bunge	Linum pallescens Bunge	Linaceae
ཟར་མ།	zar ma	zar ma	zhing skyes 'bru'i khal	zhing skyes 'bru'i khal	Linum usitatissimum L.	Linum usitatissimum L.	Linaceae
སྙག །	snyag	nyak	shing sman	shing sman	Litsea cubeba (Lour.) Pers	Litsea cubeba (Lour.) Pers	Lauraceae
ཨ་ཝ།	a wa	a wa	sngo ldum	sngo sman	Lloydia serotina (L.) Rchb.	Lloydia serotina (L.) Rchb.	Liliaceae
འཕང་མ་ནག་པོ།	'phang ma nag po	pang ma nak po	shing sman	shing sman	Lonicera japonica Thunb.	Lonicera japonica Thunb.	Caprifoliaceae
འཕང་མ།	'phang ma	pang ma	shing sman	shing sman	Lonicera maackii (Rupr.) Maxim.	Lonicera maackii (Rupr.) Maxim.	Caprifoliaceae
ཁྱི་ཤིང་།	khyi shing	khyi shing	shing sman	shing sman	Lonicera rupicola Hook. f. et Thoms.	Lonicera rupicola Hook. f. & Thomson	Caprifoliaceae
འཕང་སྐྱ།	'phang skya	pang kya	shing sman	shing sman	Lonicera saccata Rehd.	Lonicera saccata Rehd.	Caprifoliaceae
གསེར་གྱི་ཕུད་བུ།	gser gyi phud bu	ser gyi pü bu	sngo ldum	sngo sman	Luffa aegyptiaca Miller.	Luffa aegyptiaca Miller.	Cucurbitaceae
ཀུ་ཤུ།	ku shu	ku shu	shing sman	shing sman	Malus pumila Mill.	Malus pumila Mill.	Rubiaceae
སྐྲག་པ་ཤིང་།	skrag pa shing	trak pa shing	shing sman	shing sman	Malus rockii Rehd	Malus rockii Rehder	Rubiaceae
འོ་སེ།	'o se	o sé	shing sman	shing sman	Malus toringoides (Rehd.) Hughes	Malus toringoides (Rehder) Hughes	Rubiaceae
མོ་ལྕམ།	mo lcam	mo cham	sngo ldum	ldum bu thang sman	Malva cathayensis M. G. Gilbert, Y. Tang & Dorr	Malva cathayensis M.G. Gilbert, Y. Tang & Dorr	Malvaceae
ལྕམ་པ།	lcam pa	cham pa	sngo ldum	ldum bu thang sman	Malva verticillata Linn.	Malva verticillata L.	Malvaceae
ཁ་ཤོག་པ།	kha shog pa	kha shok pa	sngo ldum	ldum bu thang sman	Mandragora chinghaiensis Kuang et A. M. Lu	Mandragora chinghaiensis Kuang et A. M. Lu	Solanaceae
ཨ་འབྲས།	a 'bras	a dré	shing sman	shing sman	Mangifera indica L.	Mangifera indica L.	Anacardiaceae
གཉན་འདུལ་བ།	gnyan 'dul pa	nyen dülwa	sngo ldum	sngo sman	Marmoritis complanatum (Dunn) A. L. Budantzev	Marmoritis complanata (Dunn) A.L.Budantzev	Lamiaceae
ཨུཏྤལ་དཀར་པོ་རྣམ་གཅིག །	ut+pal dkar po rnam gcig	utpel kar po nam chik	sngo ldum	sngo sman	Meconopsis argemonantha Prain	Meconopsis argemonantha Prain	Papaveraceae
ཨུཏྤལ་སྒ་རབ།	ut+pal sga rab	utpel ga rap	sngo ldum	sngo sman	Meconopsis betonicifolia Franch.	Meconopsis betonicifolia Franch.	Papaveraceae
སྨུག་ཆུང་འདེན་ཡོན།	smug chung 'dan yon	muk chung den yön	sngo ldum	sngo sman	Meconopsis henrici Bur et Franch.	Meconopsis henrici Bureau & Franch.	Papaveraceae
ཚེར་སྔོན།	tsher sngon	tser ngön	sngo ldum	sngo sman	Meconopsis horridula Hook. f. et Thoms.	Meconopsis horridula Hook. f. & Thomson	Papaveraceae
ཨུཏྤལ་སེར་པོ།	ut+pal ser po	utpel ser po	sngo ldum	sngo sman	Meconopsis integrifolia（Maxim.）French.	Meconopsis integrifolia (Maxim.) Franch.	Papaveraceae
ཨུཏྤལ་དཀར་པོ།	ut+pal dkar po	utpel kar po	sngo ldum	sngo sman	Meconopsis paniculata (D. Don) Prain	Meconopsis paniculata (D. Don) Prain	Papaveraceae
ཚེར་དར་ཡ་ཀན།	tsher dar ya kan	tser dar ya ken	sngo ldum	sngo sman	Meconopsis pseudohorridula C. Y. Wu. et H. Chuang	Meconopsis pseudohorridula C.Y. Wu & H. Chuang	Papaveraceae
ཨུཏྤལ་དམར་པོ།	ut+pal dmar po	utpel mar po	sngo ldum	shing sman	Meconopsis punicea Maxim.	Meconopsis punicea Maxim.	Papaveraceae
ཨུཏྤལ་སྐེ་ལྡེམ།	ut+pal ske ldem	utpel ké dem	sngo ldum	sngo sman	Meconopsis quintuplinervia Regel	Meconopsis quintuplinervia Regel	Papaveraceae
ཚེར་སྔོན་རྒོད་པ།	tsher sngon rgod pa	tser ngön gö pa	sngo ldum	sngo sman	Meconopsis racemosa Maxim.	Meconopsis racemosa Maxim.	Papaveraceae
ཨུཏྤལ་ཡུ་རིང་།	ut+pal yu ring	utpel yu ring	sngo ldum	sngo sman	Meconopsis simplicifolia (D. Don) Walp	Meconopsis simplicifolia (D. Don) Walp.	Papaveraceae
ཨུཏྤལ་བདུད་རྩི་འཁྱིལ།	ut+pal bdud rtsi 'khyil	utpel dü tsi khyil	sngo ldum	sngo sman	Meconopsis torquata Prain	Meconopsis torquata Prain	Papaveraceae
འབུ་སུ་ཧང་ཕོ།	'bu su hang pho	bu su hang po	sngo ldum	sngo sman	Medicago lupulina L.	Medicago lupulina L.	Fabaceae
འབུ་སུ་ཧང་།	'bu su hang	bu su hang	sngo ldum	sngo sman	Medicago ruthenica L.	Medicago ruthenica (L.) Ledeb.	Fabaceae
རྒྱ་སྤོས་དམན་པ།	rgya spos dman pa	gya pö men pa	sngo ldum	sngo sman	Melilotus suaveolens Ledeb.	Melilotus suaveolens Ledeb.	Fabaceae
གྲུམ་ཤིང་།	gram shing	drum shing	shing sman	shing sman	Metroxylon sagu Rottb.	Metroxylon sagu Rottb.	Arecaceae
རྨུན་བུ།	rmun bu	mün bu	sngo ldum	sngo sman	Microula tibetica Benth.	Microula tibetica Benth.	Boraginaceae
ཁྲུང་ཐེན་ཙི།	khrung then tsi	trung ten tsi	shing sman	shing sman	Millettia pachycarpa Benth.	Millettia pachycarpa Benth.	Fabaceae
ཨ་ཤྭ་གནྡྷ།	a shwa gan+d+ha	a sha gandha	sngo ldum	ldum bu thang sman	Mirabilis himalaica (Edgew.) Heim.	Mirabilis himalaica (Edgew.) Heim.	Nyctaginaceae
གསེར་མེ་ཆེ་བ།	gser me che ba	ser mé chewa	sngo ldum	sngo sman	Momordica cochinchinensis (Lour.) Spreng.	Momordica cochinchinensis (Lour.) Spreng.	Cucurbitaceae
སྤྱང་ཚེར།	spyang tsher	chang tser	sngo ldum	sngo sman	Morina kokonorica Hao	Morina kokonorica K.S. Hao	Dipsacaceae
དར་ཤིང་།	dar shing	dar shing	shing sman	shing sman	Morus alba L.	Morus alba L.	Moraceae
གླ་གོར་ཞོ་ཤ །	gla gor zho sha	la gor zho sha	shing sman	shing sman	Mucuna sempervirens Hemsl.	Mucuna sempervirens Hemsl.	Fabaceae
འོམ་བུ།	'om bu	om bu	shing sman	shing sman	Myricaria germanica (L.) Desv.	Myricaria germanica (L.) Desv.	Tamaricaceae
འོམ་ཆུང་།	'om chung	om chung	shing sman	shing sman	Myricaria squamosa Desv.	Myricaria squamosa Desv.	Tamaricaceae
ཛ་ཏི།	dza ti	dza ti	rtsi sman	rtsi sman	Myristica fragrans Houtt．	Myristica fragrans Houtt.	Myristicaceae
སྤང་སྤོས།	spang spos	pang pö	sngo ldum	sngo sman	Nardostachys jatamansi（D. Don）DC.	Nardostachys jatamansi (D.Don) DC.	Valerianaceae
པད་རྩ།	pad rtsa	pé tsa	sngo ldum	sngo sman	Nelumbo nucifera Gaertn.	Nelumbo nucifera Gaertn.	Nymphaeaceae
པདྨ་གེ་སར།	pad+ma ge sar	pema gé sar	sngo ldum	sngo sman	Nelumbo nucifera Gaertn.	Nelumbo nucifera Gaertn.	Nymphaeaceae
ཞིམ་ཐིག་སྔོན་པོ།	zhim thig sngon po	zhim tik ngön po	sngo ldum	sngo sman	Nepeta coerulescens Maxim	Nepeta coerulescens Maxim.	Lamiaceae
ཞིམ་ཐིག་སྔོ་ཆུང་།	zhim thig sngo chung	zhim tik ngo chung	sngo ldum	sngo sman	Nepeta densiflora Kar.et Kir.	Nepeta densiflora Kar. & Kir.	Lamiaceae
མ་མ་འཇིབ་འཇིབ།	ma ma 'jib 'jib	ma ma jip jip	sngo ldum	sngo sman	Nepeta dentata C. Y. Wu et Hsuan	Nepeta dentata C.Y.Wu & S.J.Hsuan	Lamiaceae
གཟའ་བདུད་ནག་པོ།	gza' bdug nag po	za dü nak po	sngo ldum	sngo sman	Nepeta angustifolia C.Y.Wu	Nepeta hemsleyana Oliv. ex Prain	Lamiaceae
ཟི་ར་ནག་པོ།	zi ra nag po	zi ra nak po	sngo ldum	sngo sman	Nigella glandulifera Freyn et Sint.	Nigella glandulifera Freyn et Sint.	Ranunculaceae
སྤྲུ་ནག །	spru nag	tru nak	sngo ldum	sngo sman	Notopterygium forbesii de Boiss.	Notopterygium forbesii de Boiss.	Apiaceae
སྤྲུ་སེར།	spru ser	tru ser	sngo ldum	sngo sman	Notopterygium incisum Ting ex H. T. Chang	Notopterygium incisum K.C.Ting ex H.T.Chang	Apiaceae
འབྲི་མོག །	'bri mog	dri mok	sngo ldum	shing sman	Onosma hookeri Clarke var. longiflorum Duthie ex Stapf	Onosma hookeri C.B. Clarke	Boraginaceae
བྱིས་མོག །	byis mog	ji mok	sngo ldum	sngo sman	Onosma waddellii Duthie	Onosma waddellii Duthie	Boraginaceae
དབང་ལག་དམར་པོ།	dbang lag dmar po	wang lak mar po	sngo ldum	sngo sman	Orchis latifolia L.	Orchis latifolia L.	Orchidaceae
རྟ་ལྤགས་དཀར་པོ།	rta lpags dkar po	ta pak kar po	sngo ldum	sngo sman	Oreosolen wattii Hook. f.	Oreosolen wattii Hook. f.	Scrophulariaceae
ཙམ་པ་ཀ །	tsam pa ka	tsam pa ka	shing sman	shing sman	Oroxylum indicum (L.) Bentham ex Kurz	Oroxylum indicum (L.) Kurz	Bignoniaceae
འབྲས།	'bras	dré	zhing skyes 'bru'i khal	zhing skyes 'bru'i khal	Oryza sativa L.	Oryza sativa L.	Poaceae
དགོ་བ་མེ་ཏོག །	dgo ba me tong	go ba mé tok	sngo ldum	sngo sman	Oxygraphis glacialis (Fisch. ex DC.) Bunge	Oxygraphis glacialis (Fisch. ex DC.) Bunge	Ranunculaceae
གཡུ་ཐོག་སྲད་དཀར།	g.yu thog srad dkar	yu tok sé kar	sngo ldum	sngo sman	Oxytropis kansuensis Bunge	Oxytropis kansuensis Bunge	Fabaceae
སྟག་ཤ་ནག་པོ།	stag sha nag po	tak sha nak po	sngo ldum	sngo sman	Oxytropis microphylla （Pall.） DC.	Oxytropis microphylla (Pall.) DC.	Fabaceae
སྔོ་སྟག་ཤ །	sngo stag sha	ngo tak sha	sngo ldum	sngo sman	Oxytropis microphylla (Pall.) DC.	Oxytropis microphylla (Pall.) DC.	Fabaceae
དུག་སྲད།	dug srad	duk sé	sngo ldum	sngo sman	Oxytropis ochrocephala Bunge	Oxytropis ochrocephala Bunge	Fabaceae
བྱེ་མ་རྒྱ་སྐྱེགས།	bye ma rgya skyegs	jé ma gya kyek	sngo ldum	sngo sman	Oxytropis sericopetala Prain ex C. E. C. Fisch.	Oxytropis sericopetala C.E.C.Fisch.	Fabaceae
སྟག་ཤ །	stag sha	tak sha	sngo ldum	sngo sman	Oxytropis squammulosa DC.	Oxytropis squammulosa DC.	Fabaceae
སྲད་ནག །	srad nag	sé nak	sngo ldum	sngo sman	Oxytropis subpodoloba P. C. Li	Oxytropis subpodoloba P.C.Li	Fabaceae
ར་དུག་དམར་པོ།	ra dug dmar po	ra duk mar po	sngo ldum	sngo sman	Paeonia veitchii Lynch.	Paeonia veitchii Lynch	Ranunculaceae
དཀར་པོ་ཆིག་ཐུབ།	dkar po chig thub	kar po chik tup	sngo ldum	sngo ldum	Panax ginseng C. A. Mey.	Panax ginseng C.A.Mey.	Araliaceae
གླང་ཆེན་ཆིག་ཐུབ།	glang chen chig thub	lang chen chik tup	sngo ldum	sngo ldum	Panax notoginseng (Burkill) F. H. Chen ex C. H. Chow et W. G. Huang	Panax notoginseng (Burkill) F.H.Chen	Araliaceae
ཙི་ཙི།	tsi tsi	tsi tsi	zhing skyes 'bru'i khal	zhing skyes 'bru'i khal	Panicum miliaceum L.	Panicum miliaceum L.	Poaceae
རྒྱ་མེན།	rgya men	gya men	sngo ldum	sngo sman	Papaver rhoeas L.	Papaver rhoeas L.	Papaveraceae
ཡུ་མོ་མདེའུ་འབྱིན།	yu mo mde'u 'byin	yu mo deu jin	sngo ldum	sngo sman	Paraquilegia microphylla (Royle) Drumm. et Hutch.	Paraquilegia microphylla (Royle) J.R. Drumm. & Hutch.	Ranunculaceae
དངུལ་ཏིག་དཀར་པོ།	dngul tig dkar po	ngül tik kar po	sngo ldum	ldum bu thang sman	Parnassia trinervis Drude	Parnassia trinervis Drude	Saxifragaceae
ལུག་རུ་དཀར་པོ།	lug ru dkar po	luk ru kar po	sngo ldum	sngo sman	Pedicularis cranolopha Maxim.	Pedicularis cranolopha Maxim.	Scrophulariaceae
ལུག་རུ་སྨུག་པོ།	lug ru smug po	luk ru muk po	sngo ldum	sngo sman	Pedicularis davidii Franch.	Pedicularis davidii Franch.	Scrophulariaceae
ལུག་རུ་དམར་པོ།	lug ru dmar po	luk ru mar po	sngo ldum	sngo sman	Pedicularis decorisima Diels	Pedicularis decorissima Diels	Scrophulariaceae
ལྷ་གླང་།	lha glang	lha lang	sngo ldum	sngo sman	Pedicularis elwesii Hk. f.	Pedicularis elwesii Hook. f.	Scrophulariaceae
མ་ནིང་གླང་སྣ།	ma ning glang sna	ma ning lang na	sngo ldum	sngo sman	Pedicularis integrifolia Hk.f	Pedicularis integrifolia Hook. f.	Scrophulariaceae
འདྲེ་གླང་།	'dre glang	dré lang	sngo ldum	sngo sman	Pedicularis lachnoglossa Hk.f.	Pedicularis lachnoglossa Hook. f.	Scrophulariaceae
མོ་གླང་།	mo glang	mo lang	sngo ldum	sngo sman	Pedicularis lineata Franch. ex Maxim.	Pedicularis lineata Franch. ex Maxim.	Scrophulariaceae
ལུག་རུ་སེར་པོ།	lug ru ser po	luk ru ser po	sngo ldum	sngo sman	Pedicularis longiflora Rudolph var. tubiformis (Klotz. ) Tsoong	Pedicularis longiflora Rudolph	Scrophulariaceae
ཕོ་གླང་།	pho glang	po lang	sngo ldum	sngo sman	Pedicularis megalochila Li.	Pedicularis megalochila H.L. Li	Scrophulariaceae
སྔོ་བོང་དམར།	sngo bong dmar	ngo bong mar	sngo ldum	sngo sman	Pedicularis trichoglossa Hk. f.	Pedicularis trichoglossa Hook. f.	Scrophulariaceae
སྲོ་ལོ་དཀར་པོ།	sro lo dkar po	so lo kar po	sngo ldum	sngo sman	Pegaeophyton scapiflorum (J. D. Hooker et Thomson) C. Marquand et Airy Shaw	Pegaeophyton scapiflorum (Hook.f. & Thomson) C.Marquand & Airy Shaw	Brassicaceae
དཱུར་ཝ།	dUr wa	dur wa	sngo ldum	sngo sman	Pennisetum flaccidum Griseb.	Pennisetum flaccidum Griseb.	Poaceae
ལུག་ཤོ །	lug sho	luk sho	sngo ldum	ldum bu thang sman	Petasites tricholobus Franch.	Petasites tricholobus Franch.	Asteraceae
མཁལ་ཞོ་དཀར་པོ།	mkhal zho dkar po	khel zho kar po	shing sman	shing sman	Phaseolus lunatus Billb. ex Beurl./ Phaseolus lunatus L.	Phaseolus lunatus L.	Fabaceae
མོན་སྲན་གྲེའུ།	mon sran gre'u	mön sen dreu	zhing skyes 'bru'i khal	zhing skyes 'bru'i khal	Phaseolus vulgaris L.	Phaseolus vulgaris L.	Fabaceae
པུ་ཤུད་མིག་སྨན།	pu shud mig sman	pu shü mik men	sngo ldum	sngo sman	Phlomis betonicoides f. alba C.Y.Wu	Phlomis betonicoides f. alba C.Y.Wu	Lamiaceae
ལུག་མུར།	lug mur	luk mur	sngo ldum	sngo sman	Phlomis younghusbandii Mukerj.	Phlomis younghusbandii Mukerjee	Lamiaceae
འབྲ་གོ །	'bra go	dra go	shing sman	shing sman	Phoenix dactylifera L.	Phoenix dactylifera L.	Arecaceae
སྐྱུ་རུ་ར།	skyu ru ra	kyu ru ra	shing sman	shing sman	Phyllanthus emblica L.	Phyllanthus emblica L.	Euphorbiaceae
སྨྱུག་སྔོན་ཚི་བ།	smyug sngon tshi ba	nyuk ngön tsi ba	shing sman	sngo sman	Phyllostachys glauca McClure	Phyllostachys glauca McClure	Poaceae
སེར་པོ་དྷ་དུ་ར།	ser po d+ha du ra	ser po dha du ra	sngo ldum	ldum bu thang sman	Physochlaina praealta (Decne.) Miers	Physochlaina praealta (Decne.) Miers	Solanaceae
དཔའ་བོ།	dpa' bo	pawo	sngo ldum	sngo sman	Phytolacca acinosa Roxb.	Phytolacca acinosa Roxb.	Phytolaccaceae
ཐང་ཤིང་།	thang shing	tang shing	shing sman	shing sman	Picea brachytyla（Franch.）Pritz.	Picea brachytyla (Franch.) E.Pritz.	Pinaceae
རྒྱ་ཁུར་དཀར་པོ།	rgya khur dkar po	gya khur kar po	sngo ldum	sngo sman	Picris hieracioides L.	Picris hieracioides Sibth. & Sm.	Asteraceae
དྭ་གཡུང་།	dwa g.yung	da yung	sngo ldum	sngo sman	Pinellia ternata（Thunb.）Breit.	Pinellia ternata (Thunb.) Makino	Araceae
སྒྲོན་ཤིང་།	sgron shing	drön shing	shing sman	shing sman	Pinus tabulaeformis Carr.	Pinus tabuliformis Carrière	Pinaceae
རིན་ཆེན་སྨྱག །	rin chen smyag	rin chen nyak	shing sman	shing sman	Piper cubeba L.	Piper cubeba L.	Piperaceae
པི་པི་ལིང་།	pi pi ling	pi pi ling	shing sman	shing sman	Piper longum L.	Piper longum L.	Piperaceae
ན་ལེ་ཤམ།	na le sham	na lé sham	shing sman	shing sman	Piper nigrum L.	Piper nigrum L.	Piperaceae
ཕོ་བ་རིས།	pho ba ris	powa ri	shing sman	shing sman	Piper nigrum L.	Piper nigrum L.	Piperaceae
དང་མ་སེར་པོ།	dang ma ser po	dang ma ser po	sngo ldum	sngo sman	Piptanthus nepalensis (Hook.) D. Don	Piptanthus nepalensis (Hook.) D.Don	Fabaceae
སྲན་མ་རིལ་མོ།	srad ma ril mo	sen ma ril mo	zhing skyes 'bru'i khal	zhing skyes 'bru'i khal	Pisum sativum Linn.	Pisum sativum L.	Fabaceae
ཐ་རམ།	tha ram	ta ram	sngo ldum	sngo sman	Plantago depressa Willd.	Plantago depressa Willd.	Plantaginaceae
ན་སྐྱེས་ཐ་རམ།	na skyes tha ram	na kyé ta ram	sngo ldum	sngo sman	Plantago major L.	Plantago major L.	Plantaginaceae
རྒྱ་ཤུག་ལེབ་མོ།	rgya shug leb mo	gya shuk lep mo	shing sman	shing sman	Platycladus orientalis（L.）Franco	Platycladus orientalis (L.) Franco	Cupressaceae
རྩད་མཆོག །	rtsad mchog	tsé chok	sngo ldum	sngo sman	Pleurospermum amabile Craib ex W.W.Smith.	Pleurospermum amabile W. G. Craib & W.W. Sm.	Apiaceae
རྩད་མོ་རིགས།	rtsad mo rigs	tsé mo rik	sngo ldum	sngo sman	Pleurospermum hookeri C.B.Clarke var. thomsonii C.B.Clarke.	Pleurospermum hookeri C.B. Clarke	Apiaceae
རྩད།	rtsad	tsé	sngo ldum	sngo sman	Pleurospermum wrightianum de Boiss.	Pleurospermum wrightianum H. Boissieu	Apiaceae
བྱེའུ་ཤ་མོ།	bye'u sha mo	jeu sha mo	sngo ldum	sngo sman	Pluteus cervinus(Schaeff.) P. Kumm.	Pluteus cervinus(Schaeff.) P. Kumm.	Pluteaceae
ར་མཉེ།	ra mnye	ra nyé	sngo ldum	ldum bu thang sman	Polygonatum cirrhifolium (Wall.) Royle.	Polygonatum cirrhifolium (Wall.) Royle	Liliaceae
ལུག་མཉེ།	lug mnye	luk nyé	sngo ldum	ldum bu thang sman	Polygonatum prattii Baker	Polygonatum prattii Baker	Liliaceae
ག་དུར་དམན་པ།	ga dur dman pa	ga dur men pa	sngo ldum	sngo sman	Polygonum calostachyum Diels.	Polygonum calostachyum Diels.	Polygonaceae
ཆུ་རྩི་གཡུང་བ།	chu rtsi g.yung ba	chu tsi yung ba	sngo ldum	ldum bu thang sman	Polygonum hookeri Meisn.	Polygonum hookeri Meisn.	Polygonaceae
མོན་བུ།	mon bu	mön bu	sngo ldum	sngo sman	Polygonum macrophyllum D. Don var. stenophyllum (Meisn.) A. J. Li	Polygonum macrophyllum D. Don	Polygonaceae
གླ་སྒང་།	gla sgang	la gang	sngo ldum	sngo sman	Polygonum macrophyllum D.Don.	Polygonum macrophyllum D. Don	Polygonaceae
ཙི་ཙི་ས་འཛིན།	tsi tsi sa 'dzin	tsi tsi sa dzin	sngo ldum	sngo ldum	Polygonum sibiricum Laxm.	Polygonum sibiricum Laxm.	Polygonaceae
རྟ་མོན་པ།	rta mon pa	ta mön pa	sngo ldum	sngo sman	Polygonum sinomontanum Sam.	Polygonum sinomontanum Sam.	Polygonaceae
སྙ་ལོ།	snya lo	nya lo	sngo ldum	ldum bu thang sman	Polygonum tortuosum D. Don	Polygonum tortuosum D. Don	Polygonaceae
རམ་བུ།	ram bu	ram bu	sngo ldum	sngo sman	Polygonum viviparum L.	Polygonum viviparum L.	Polygonaceae
གཡུ་འབྲུག་འཁྱིལ་པ།	g.yu 'brug 'khyil ba	yu druk khyil pa	sngo ldum	sngo sman	Polystichum squarrosum (Don) Fee.	Polystichum squarrosum (D. Don) Fée	Dryopteridaceae
རེ་སྐོན་སྒ་ཏིག །	re skon sga tig	ré kön ga tik	sngo ldum	sngo sman	Pomatosace filicula Maxim.	Pomatosace filicula Maxim.	Primulaceae
དབྱར་པ།	dbyar pa	yar pa	shing sman	shing sman	Populus tomentosa Carr.	Populus tomentosa Carrière	Salicaceae
མ་གལ།	ma gal	ma gel	shing sman	shing sman	Populus alba L.	Populus alba L.	Salicaceae
ཤིང་དེ་ཝ།	sheng de wa	shing dé wa	shing sman	shing sman	Populus davidiana Dode.	Populus davidiana Dode.	Salicaceae
ལྕང་མ།	lcang ma	chang ma	shing sman	shing sman	Populus qamdoensis C. Wang et Tung	Populus qamdoensis C. Wang & S.L. Tung	Salicaceae
གྲོ་མ།	gro ma	dro ma	sngo ldum	sngo sman	Potentilla anserina L.	Potentilla anserina L.	Rubiaceae
སྤེན་ནག །	spen nag	pen nak	shing sman	shing sman	Potentilla fruticosa L.	Potentilla fruticosa L.	Rubiaceae
སྤེན་ཆུང་།	spen chung	pen chung	shing sman	shing sman	Potentilla fruticosa L. var. pumila Hook. f.	Potentilla fruticosa L. var. pumila Hook. f.	Rubiaceae
སྤེན་དཀར།	spen dkar	pen kar	shing sman	shing sman	Potentilla glabra Lodd.	Potentilla glabra G.Lodd.	Rubiaceae
བདུད་རྩི་སྒ་ཏིག །	bdud rtsi sga tig	dü tsi ga tik	sngo ldum	sngo sman	Primula bracteata Franch.	Primula bracteata Franch.	Primulaceae
ཤང་དྲིལ་སྨུག་ཆུང་།	shang dril smug chung	shang dril muk chung	sngo ldum	sngo sman	Primula calliantha Franch. subsp. bryophila (I.B.Balfour G Forrest) W.W. Smith & Forrest.	Primula calliantha subsp. bryophila (Balf. f. & Farrer) W.W. Sm. & Forrest	Primulaceae
ཤང་དྲིལ་སྨུག་པོ།	shang dril smug po	shang dril muk po	sngo ldum	sngo sman	Primula chionantha I. B. Balfour & Forrest	Primula chionantha Balf. f. & Forrest	Primulaceae
ཤ་ཕོ་རྒྱུ་མ།	sha pho rgyu ma	sha po gyu ma	sngo ldum	sngo sman	Primula denticulata Smith	Primula denticulata Sm.	Primulaceae
གཡར་མོ་ཐང་པ།	g.yar mo thang pa	yar mo tang pa	sngo ldum	sngo sman	Primula fasciculata Balf. f. et Ward	Primula fasciculata Balf. f. & Kingdon-Ward	Primulaceae
ཤང་དྲིལ་སེར་པོ།	shang dril ser po	shang dril ser po	sngo ldum	sngo sman	Primula florindae Ward	Primula florindae Kingdon-Ward	Primulaceae
བྲག་ལྕམ་དྲི་ཞིམ།	brag lcam dri zhim	drak cham dri zhim	sngo ldum	sngo sman	Primula littledalei Balf. f. et Watt	Primula littledalei Balf. f. & Watt	Primulaceae
ཤང་དྲིལ་དམར་པོ།	shang dril dmar po	shang dril mar po	sngo ldum	sngo sman	Primula secundiflora Franch	Primula secundiflora Franch.	Primulaceae
ཤང་དྲིལ།	shang dril	shang dril	sngo ldum	sngo sman	Primula sikkimensis Hook.F	Primula sikkimensis Hook.	Primulaceae
རི་ཁམ།	ri kham	ri kham	shing sman	shing sman	Prunus davidiana（Carr）Franch.	Prunus davidiana (CarriŠre) Franch.	Rubiaceae
བོད་ཁམ།	bod kham	bö kham	shing sman	shing sman	Prunus mira Koehne	Prunus mira Koehne	Rubiaceae
ཁམ་བུ།	kham bu	kham bu	shing sman	shing sman	Prunus persica（L.）Batsch	Prunus persica (L.) Batsch	Rubiaceae
ཐང་ཕྲོམ་དཀར་པོ། །	thang phrom dkar po	tang trom kar po	sngo ldum	ldum bu thang sman	Przewalskia tangutica Maxim.	Przewalskia tangutica Maxim.	Solanaceae
ཙན་དན་དམར་པོ།	tsan dan dmar po	tsen den mar po	shing sman	shing sman	Pterocarpus santalinus L. f.	Pterocarpus santalinus L.f.	Fabaceae
ལུག་རྩི་དོ་བོ།	lug rtsi do bo	luk tsi do bo	sngo ldum	sngo sman	Pterocephalus bretschneideri (Bat.) Pritz.	Pterocephalus bretschneideri (Batalin) E. Pritz.	Dipsacaceae
སྤང་རྩི་དོ་བོ།	spang rtsi do bo	pang tsi do bo	sngo ldum	sngo sman	Pterocephalus hookeri（C. B. Clarke）Hock.	Pterocephalus hookeri (C.B.Clarke) E.Pritz.	Dipsacaceae
མིང་ཅན།	ming can	ming chen	sngo ldum	ldum bu thang sman	Pulicaria insignis Drumm. ex Dunn	Pulicaria insignis Drumm. ex Dunn	Asteraceae
སེ་འབྲུ།	se 'bru	sé dru	shing sman	shing sman	Punica granatum L.	Punica granatum L.	Punicaceae
མོན་ཆ་ར།	mon cha ra	mön cha ra	shing sman	shing sman	Quercus aquifolioides Rehd. et Wils.	Quercus aquifolioides Rehder & E.H.Wilson	Fagaceae
ཕུར་མོང་ནག་པོ།	phur mong nag po	pur mong nak po	sngo ldum	ldum bu thang sman	Rabdosia pseudoirrorata C. Y. Wu	Rabdosia pseudoirrorata C. Y. Wu	Lamiaceae
བྱ་ལག་བྱེའུ་སུག །	bya lag bye'u sug	ja lak jeu suk	sngo ldum	sngo sman	Ramaria botrytoides (Peck) Corner.	Ramaria botrytoides (Peck) Corner.	Clavariaceae
ལྕེ་ཚ་གབ་སྐྱེས།	lce tsha gab skyes	ché tsa gap kyé	sngo ldum	sngo sman	Ranunculus involucratus Maxim.	Ranunculus involucratus Maxim.	Ranunculaceae
སྒ་ཚ།	sga tsha	ga tsa	sngo ldum	sngo sman	Ranunculus longicaulis C. A. Mey. var. nephelogenes (Edgew.) L. Liu	Ranunculus longicaulis Ledeb. ex A.Spreng.	Ranunculaceae
ལྕེ་ཚ་གབ་ཆུང་།	lce tsha gab chung	ché tsa gap chung	sngo ldum	sngo sman	Ranunculus minor (L. Liou) W.T. Wang	Ranunculus minor (L. Liou) W.T. Wang	Ranunculaceae
ལྕེ་ཚ་ས་འཛིན།	lce tsha sa 'dzin	ché tsa sa dzin	sngo ldum	sngo sman	Ranunculus pegaeus Hand.-Mazz.	Ranunculus pegaeus Hand.-Mazz.	Ranunculaceae
འབྲི་མོ་ལྕེ་ཚ།	'bri mo lce tsha	dri mo ché tsa	sngo ldum	sngo sman	Ranunculus tanguticus (Maxim.) Ovcz.	Ranunculus tanguticus (Maxim.) Ovcz.	Ranunculaceae
ལ་ཕུག །	la phug	la puk	zhing skyes 'bru'i khal	zhing skyes 'bru'i khal	Raphanus sativus L.	Raphanus sativus L.	Brassicaceae
སེང་ལྡེང་།	seng ldeng	seng deng	shing sman	shing sman	Rhamnella gilgitica Mansf. et Melch.	Rhamnella gilgitica Mansf. & Melch.	Rhamnaceae
ཆུ་མ་རྩི།	chu ma rtsi	chu ma tsi	sngo ldum	ldum bu thang sman	Rheum nobile Hook.f.et Thoms.	Rheum nobile Hook. f. & Thomson	Polygonaceae
ལྕུམ་རྩ།	lcum rtsa	chum tsa	sngo ldum	ldum bu thang sman	Rheum officinale Baill.	Rheum officinale Baill.	Polygonaceae
ཆུ་རྩི་རྒོད་པ།	chu rtsi rgod pa	chu tsi gö pa	sngo ldum	ldum bu thang sman	Rheum pumilum Maxim.	Rheum pumilum Maxim.	Polygonaceae
ཆུ་རྩ།	chu rtsa	chu tsa	sngo ldum	ldum bu thang sman	Rheum spiciforme Royle.	Rheum spiciforme Royle	Polygonaceae
ལ་ལྕུམ།	la lcum	la chum	sngo ldum	ldum bu thang sman	Rheum webbianum Royle	Rheum webbianum Royle	Polygonaceae
འདྲེ་ཚན་སྐྱ་བོ།	'dre tshan skya bo	dré tsen kyawo	sngo ldum	sngo sman	Rhodiola chrysanthemifolia（Levl.）S. H. Fu	Rhodiola chrysanthemifolia (H. Lév.) S.H. Fu	Crassulaceae
སྲོ་ལོ་དམར་པོ།	sro lo dmar po	so lo mar po	sngo ldum	sngo sman	Rhodiola crenulata (Hk. f. et Thoms.) H. Ohba	Rhodiola crenulata (Hook.f. & Thomson) H.Ohba	Crassulaceae
གངས་ཚན་པ།	gangs tshan pa	gang tsen pa	sngo ldum	sngo sman	Rhodiola dumulosa (Franch.) S. H. Fu	Rhodiola dumulosa (Franch.) S.H. Fu	Crassulaceae
ལྷ་ཚན་དམར་པོ།	lha tshan dmar po	lha tsen mar po	sngo ldum	sngo sman	Rhodiola fastigiata（Hook. f. et. Thoms.）S. H. Fu	Rhodiola fastigiata (Hook. f. & Thomson) S.H. Fu	Crassulaceae
མ་ནིང་ཚན་དམར།	ma ning tshan dmar	ma ning tsen mar	sngo ldum	sngo sman	Rhodiola himalensis（D. Don）S. H. Fu.	Rhodiola himalensis (D. Don) S.H. Fu	Crassulaceae
སྤང་ཚན་པ།	spang tshan pa	pang tsen pa	sngo ldum	sngo sman	Rhodiola kirilowii (Regel) Maxim.	Rhodiola kirilowii (Regel) Maxim.	Crassulaceae
བྲག་ཚན་པ།	brag tshan pa	drak tsen pa	sngo ldum	sngo sman	Rhodiola prainii（Hamet）H. Ohba	Rhodiola prainii (Raym.-Hamet) H. Ohba	Crassulaceae
ཆུ་ཚན་པ།	chu tshan pa	chu tsen pa	sngo ldum	sngo sman	Rhodiola quadrifida (Pall.) Fisch. et. Mey.	Rhodiola quadrifida (Pall.) Fisch. et. Mey.	Crassulaceae
གཡའ་ཚན་པ།	g.ya' tshan pa	ya tsen pa	sngo ldum	sngo sman	Rhodiola sacra（Prain ex Hamet）S. H. Fu	Rhodiola sacra (Prain ex Raym.-Hamet) S.H. Fu	Crassulaceae
ཚན་དམར་ཕོ་ལྡུམ།	tshan dmar pho ldum	tsen mar po dum	sngo ldum	sngo sman	Rhodiola serrata H. Ohba	Rhodiola serrata H. Ohba	Crassulaceae
བྲག་ལྕམ་པ།	brag lcam pa	drak cham pa	sngo ldum	sngo sman	Rhodiola smithii (Hamet) S. H. Fu	Rhodiola smithii (Raym.-Hamet) S.H. Fu	Crassulaceae
ཚན་དམར་མོ་ལྡུམ།	tshan dmar mo ldum	tsen mar mo dum	sngo ldum	sngo sman	Rhodiola smithii (Hamet) S. H. Fu	Rhodiola smithii (Raym.-Hamet) S.H. Fu	Crassulaceae
ད་ལི་དྲི་ཞིམ།	da li dri zhim	da li dri zhim	shing sman	shing sman	Rhododendron anthopogonoides Maxim.	Rhododendron anthopogonoides Maxim.	Ericaceae
ད་ལི་ནག་པོ།	da li nag po	da li nak po	shing sman	shing sman	Rhododendron nivale Hook. f.	Rhododendron nivale Hook. f.	Ericaceae
སྟག་མ།	stag ma	tak ma	shing sman	shing sman	Rhododendron phaeochrysum Balf. f. et W. W. Smith.	Rhododendron phaeochrysum Balf. f. & W.W. Sm.	Ericaceae
ད་ལི།	da li	da li	shing sman	shing sman	Rhododendron primuliflorum Bur. et Franch.	Rhododendron primuliflorum Bureau & Franch.	Ericaceae
སྟག་མ་སེར་པོ།	stag ma ser po	tak ma ser po	shing sman	shing sman	Rhododendron wightii Hook. f.	Rhododendron wightii Hook. f.	Ericaceae
ད་ཏྲིག །	da trig	da trik	shing sman	shing sman	Rhus chinensis Mill.	Rhus chinensis Mill.	Anacardiaceae
སེའུ་ནག །	se'u nag	seu nak	shing sman	shing sman	Ribes alpestre Wall. ex Decne.	Ribes alpestre Wall. ex Decne.	Saxifragaceae
སེའུ་ཤིང་།	se'u shing	seu shing	shing sman	shing sman	Ribes himalense Royle ex Decne.	Ribes himalense Royle ex Decne.	Saxifragaceae
དནྡ་ཁྲ་བོ།	dan+da khra bo	danda trawo	shing sman	shing sman	Ricinus communis L.	Ricinus communis L.	Euphorbiaceae
སྐེ་ཚེ།	ske tshe	ké tsé	sngo ldum	sngo sman	Rorippa indica (L.) Hiern	Rorippa indica (L.) Hiern	Brassicaceae
སེ་བ།	se ba	sé ba	shing sman	shing sman	Rosa omeiensis Rolfe	Rosa omeiensis Rolfe	Rubiaceae
སེ་རྒོད་མོ།	se rgod mo	sé gö mo	shing sman	shing sman	Rosa rubus Lévl. et Vant	Rosa rubus H.Lv. & Vaniot	Rubiaceae
སེ་རྒོད།	se rgod	sé gö	shing sman	shing sman	Rosa sertata Rolfe	Rosa sertata Rolfe	Rubiaceae
མ་ཐང་འཆིང་བུ་ནག་པོ།	ma thang 'ching bu nag po	ma tang ching nak po	sngo ldum	sngo sman	Rubia chinensis Regel et Maack	Rubia chinensis Regel & Maack	Rubiaceae
བཙོད།	btsod	tsö	shing sman	shing sman	Rubia manjith Roxb. ex Flem	Rubia manjith Roxb. ex Fleming	Rubiaceae
ཀཎྜ་ཀ་རི།	kaN+Da ka ri	kanda(?) ka ri	shing sman	shing sman	Rubus ellipticus Smith	Rubus ellipticus Sm.	Rubiaceae
ག་བྲ་ཆུང་བ།	ga bra chung ba	ga dra chungwa	shing sman	shing sman	Rubus irritans Focke	Rubus irritans Focke	Rubiaceae
ག་བྲ།	ga bra	ga dra	shing sman	shing sman	Rubus subornatus Focke	Rubus subornatus Focke	Rubiaceae
མཁའ་འགྲོ་ལ་ཕུག །	mkha' 'gro la phug	khandro la puk	sngo ldum	ldum bu thang sman	Rumex acetosella L.	Rumex acetosella L.	Polygonaceae
རྒྱ་ཤོ །	rgya sho	gya sho	sngo ldum	ldum bu thang sman	Rumex crispus L.	Rumex crispus L.	Polygonaceae
ཤོ་མང་།	sho mang	sho mang	sngo ldum	ldum bu thang sman	Rumex nepalensis Spreng.	Rumex nepalensis Spreng.	Polygonaceae
ཀླུང་ལྕང་སྐྱེད་མ།	klung lcang skyed ma	lung chang kyé ma	shing sman	shing sman	Salix alba L.	Salix alba L.	Salicaceae
རྒྱ་ལྕང་ཕྲ་མོ།	rgya lcang phra mo	gya chang tra mo	shing sman	shing sman	Salix babylonica L.	Salix babylonica L.	Salicaceae
གླང་མ་དཀར་པོ།	glang ma dkar po	lang ma kar po	shing sman	shing sman	Salix oritrepha Schneid.	Salix oritrepha C.K. Schneid.	Salicaceae
གླང་མ།	glang ma	lang ma	shing sman	shing sman	Salix sclerophylla Anderss	Salix sclerophylla Andersson	Salicaceae
འཇིབ་རྩི་ཆེན་པོ།	'jib rtsi chen po	jip tsi chen po	sngo ldum	sngo sman	Salvia prattii Hemsl.	Salvia prattii Hemsl.	Lamiaceae
འཇིབ་རྩི་སྨུག་པོ།	'jib rtsi smug po	jip tsi muk po	sngo ldum	sngo sman	Salvia przewalskii Maxim.	Salvia przewalskii Maxim.	Lamiaceae
ཞིམ་ཐིག་སེར་པོ།	zhim thig ser po	zhim tik ser po	sngo ldum	sngo sman	Salvia roborowskii Maxim.	Salvia roborowskii Maxim.	Lamiaceae
ཙན་དན་དཀར་པོ།	tsan dan dkar po	tsen den kar po	shing sman	shing sman	Santalum album L.	Santalum album L.	Santalaceae
ལུང་ཏང་།	lung tang	lung tang	shing sman	shing sman	Sapindus mukorossi Gaertn.	Sapindus mukorossi Gaertn.	Sapindaceae
ཤིང་གི་ཤ་མོང་།	shing gi sha mong	shing gi sha mong	sngo ldum	sngo sman	Sarcodon imbricatum (L.ex Fr.) Karst.	Sarcodon imbricatum (L.ex Fr.) P. Karst.	Bankeraceae
རྩ་མཁྲིས་བ་མོ་ཁ།	rtsa mkhris ba mo kha	tsa tri ba mo kha	sngo ldum	sngo sman	Saussurea graminea Dunn	Saussurea graminea Dunn	Asteraceae
བཻ་ཌཱུརྱ་འདྲ།	bai Dur+ya 'dra	bai durya(?) dra	sngo ldum	sngo sman	Saussurea hieracioides Hook. f.	Saussurea hieracioides Hook.f.	Asteraceae
ཁྱུང་སྡེར་དཀར་པོ།	khyung sder dkar po	khyung der kar po	sngo ldum	sngo sman	Saussurea katochaetoides Hand.-Mazz.	Saussurea katochaetoides Hand.-Mazz.	Asteraceae
བྱ་རོག་ཉུངས་མ།	bya rog nyungs ma	ja rok nyung ma	sngo ldum	sngo sman	Saussurea kingii C.E.C.Fisch.	Saussurea kingii J.R.Drumm. ex C.E.C.Fisch.	Asteraceae
བྱ་རྒོད་སུག་པ།	bya rgod sug ba	ja gö suk pa	sngo ldum	sngo sman	Saussurea medusa Maxim.	Saussurea medusa Maxim.	Asteraceae
གཟའ་དུག་ནག་པོ།	gza' dug nag po	za duk nak po	sngo ldum	sngo sman	Saussurea obvallata (DC.) Edgew.	Saussurea obvallata (DC.) Edgew.	Asteraceae
ཀོན་པ་གབ་ཆུང་།	kon pa gab chung	kön pa gap chung	sngo ldum	sngo sman	Saussurea pachyneura Franch.	Saussurea pachyneura Franch.	Asteraceae
རྫ་ཡི་སུར་སྣེལ།	rdza yi sur snel	dza yi sur nel	sngo ldum	sngo sman	Saussurea paxiana Diels	Saussurea paxiana Diels ex H.Limpr.	Asteraceae
ཀོན་པ་གབ་སྐྱེས།	kon pa gab skyes	kön pa gap kyé	sngo ldum	sngo sman	Saussurea przewalskii Maxim.	Saussurea przewalskii Maxim.	Asteraceae
ཁྱུང་སྡེར་སྨུག་པོ།	khyung sder smug po	khyung der muk po	sngo ldum	sngo sman	Saussurea stella Maxim.	Saussurea stella Maxim.	Asteraceae
འོད་ལྡན།	'od ldan	ö den	sngo ldum	sngo sman	Saxifraga egregia Engl.	Saxifraga egregia Engl.	Saxifragaceae
འོད་ལྡན་དཀར་པོ།	'od ldan dkar po	ö den kar po	sngo ldum	sngo sman	Saxifraga melanocentra Franch.	Saxifraga melanocentra Franch.	Saxifragaceae
གུར་ཏིག །	gur tig	gur tik	sngo ldum	ldum bu thang sman	Saxifraga nigroglandulifera Balakr.	Saxifraga nigroglandulifera N.P. Balakr.	Saxifragaceae
སུམ་ཏིག་དཀར་པོ།	sum tig dkar po	sum tik kar po	sngo ldum	ldum bu thang sman	Saxifraga punctulata Engl.	Saxifraga punctulata Engl.	Saxifragaceae
སུམ་ཏིག་ཆུང་བ།	sum tig chung ba	sum tik chungwa	sngo ldum	ldum bu thang sman	Saxifraga sinomontana J. T. Pan & Gornall.	Saxifraga sinomontana J.T. Pan & Gornall	Saxifragaceae
གསེར་ཏིག་དམན་པ།	gser tig dkar po	ser tik men pa	sngo ldum	ldum bu thang sman	Saxifraga tangutica Engl.	Saxifraga tangutica Engl.	Saxifragaceae
སུམ་ཅུ་ཏིག་ཏ།	sum cu tig ta	sum chu tik ta	sngo ldum	ldum bu thang sman	Saxifraga umbellulata Hook. f. et Thoms. var. pectinata (Marquand et Airy-Shaw) J. T. Pan.	Saxifraga umbellulata Hook. f. & Thomson	Saxifragaceae
གཡེར་ཤིང་མཆོག །	g.yer shing mchog	yer shing chok	shing sman	shing sman	Scrophularia buergeriana Miq.	Scrophularia buergeriana Miq.	Berberidaceae
གཡེར་ཤིང་པ།	g.yer shing pa	yer shing pa	sngo ldum	ldum bu thang sman	Scrophularia dentata Royle ex Benth.	Scrophularia dentata Royle ex Benth.	Berberidaceae
གཡེར་ཤིང་གཡུང་བ།	g.yer shing g.yung ba	yer shing yung ba	sngo ldum	ldum bu thang sman	Scrophularia spicata Franch.	Scrophularia spicata Franch.	Berberidaceae
གཉན་ཐུབ་པ།	gnyan thub pa	nyen tup pa	sngo ldum	sngo sman	Sedum bulbiferum Makino	Sedum bulbiferum Makino	Crassulaceae
སྦལ་པ་ལག་པ།	sbal pa lag pa	bel pa lak pa	sngo ldum	sngo sman	Selaginella pulvinata (Hook. et Grev.) Maxim.	Selaginella pulvinata (Hook. & Grev.) Maxim.	Selaginellaceae
གོ་བྱེ།	go bye	go jé	shing sman	shing sman	Semecarpus anacardius L. f.	Semecarpus anacardius L. f.	Anacardiaceae
ཏིལ་ནག །	til nag	til nak	zhing skyes 'bru'i khal	zhing skyes 'bru'i khal	Semen Sesami Nigrum	Semen Sesami Nigrum	Pedaliaceae
སྒ་ཆུང་གསེར་མགོ།	sga chung gser mgo	ga chung ser go	sngo ldum	ldum bu thang sman	Senecio thianschanicus Regel & Schmalhausen.	Senecio thianschanicus Regel & Schmalh.	Asteraceae
ཤིང་ཐལ་ཀ་རྡོ་རྗེ།	shing thal ka rdo rje	shing tel ka dor jé	sngo ldum	sngo sman	Senna bicapsularis (L.) Roxb.	Senna bicapsularis (L.) Roxb.	Fabaceae
ཐལ་ཀ་རྡོ་རྗེ།	thal ka rdo rje	tel ka dor jé	sngo ldum	sngo sman	Senna tora Linn.	Senna tora (L.) Roxb.	Fabaceae
ཏིལ།	til	til	zhing skyes 'bru'i khal	zhing skyes 'bru'i khal	Sesamum indicum L.	Sesamum indicum L.	Pedaliaceae
ཁྲེ།	khre	tré	zhing skyes 'bru'i khal	zhing skyes 'bru'i khal	Setaria italica (L.)Beauv.	Setaria italica (L.) P.Beauv.	Poaceae
ཉ་བྲིད།	nya brid	nya dri	shing sman	shing sman	Sibiraea angustata (Rehd.) Hand.-Mazz.	Sibiraea angustata (Rehder) Hand.-Mazz.	Rubiaceae
གེར་སྐྱེས་དམར་པོ།	ger skyes dmar po	ger kyé mar po	sngo ldum	sngo sman	Silene kantzeensis C. L. Tang	Silene kantzeensis C. L. Tang	Caryophyllaceae
ལུག་སུག་ཆུང་བ།	lug sug chung ba	luk suk chungwa	sngo ldum	sngo sman	Silene lhassana (Williams) Majumdar	Silene lhassana (F.N. Williams) C.L. Tang	Caryophyllaceae
ར་སུག །	ra sug	ra suk	sngo ldum	sngo sman	Silene waltoni Williams	Silene waltoni Williams	Caryophyllaceae
སུག་པ།	sug pa	suk pa	sngo ldum	sngo sman	Silene yetii Bocquet	Silene yetii Bocquet	Caryophyllaceae
ཡུངས་ཀར།	yungs dkar	yung kar	zhing skyes 'bru'i khal	zhing skyes 'bru'i khal	Sinapis alba L.	Sinapis alba L.	Brassicaceae
ཏང་ཀུན་དཀར་པོ།	tang kun dkar po	tang kün kar po	sngo ldum	sngo sman	Sinocarum coloratum （Diels）H. Wolff	Sinocarum coloratum (Diels) H. Wolff ex Shan & F.T. Pu	Apiaceae
ཏང་ཀུན།	tang kun	tang kün	sngo ldum	sngo sman	Sinolimprichtia alpina Wolff	Sinolimprichtia alpina H. Wolff	Apiaceae
འོལ་མོ་སེ།	'ol mo se	öl mo sé	sngo ldum	sngo ldum	Sinopodophyllum hexandrum（Royle）Ying	Sinopodophyllum hexandrum (Royle) T.S.Ying	Berberidaceae
སྒང་ཐོག་པ།	sgang thog pa	gang tok pa	sngo ldum	sngo sman	Sisymbrium heteromallum C. A. Mey.	Sisymbrium heteromallum C.A. Mey.	Brassicaceae
ནགས་ཞུན།	nags zhun	nak zhün	shing sman	shing sman	Skimmia multinervia Huang	Skimmia multinervia C.C. Huang	Rutaceae
སྲོ་ལོ་སྨུག་པོ།	sro lo smug po	so lo muk po	sngo ldum	sngo sman	Solms-Laubachia eurycarpa (Maxim) Botsch.	Solms-laubachia eurycarpa (Maxim.) Botsch.	Brassicaceae
སྲོལ་དཀར་སྤྲ་འདྲ།	srol dkar spra 'dra	söl kar tra dra	sngo ldum	sngo sman	Solms-Laubachia lanata Botsch.	Solms-laubachia lanata Botsch.	Brassicaceae
རྒྱ་ཁུར་ནག་པོ།	rgya khur nag po	gya khur nak po	sngo ldum	sngo sman	Sonchus brachyotus DC.	Sonchus brachyotus DC.	Asteraceae
སྐྱི་བའི་འབྲས་བུ།	skyi ba'i 'bras bu	kyi bé dré bu	shing sman	shing sman	Sophora davidii (Franch.) Skeels.	Sophora davidii (Franch.) Pavol.	Fabaceae
སྐྱི་ཚེར།	skyi tsher	kyi tser	shing sman	shing sman	Sophora moorcroftiana (Benth.) Baker	Sophora moorcroftiana (Benth.) Baker	Fabaceae
རྨ་མོ།	rma mo	ma mo	shing sman	shing sman	Sorbus rehderiana Koehne	Sorbus rehderiana Koehne	Rubiaceae
རྨ་མོ་ཆུང་བ།	rma mo chung ba	ma mo chungwa	shing sman	shing sman	Sorbus rufopilosa Schneid.	Sorbus rufopilosa C.K.Schneid.	Rubiaceae
སྲོལ་གོང་པ།	srol gong pa	söl gong pa	sngo ldum	sngo sman	Soroseris hookeriana (C.B.Clarke) Stebb subsp. erysimoides Stebb.	Soroseris hookeriana (C.B.Clarke) Stebbins	Asteraceae
འབལ་མོ་སྤང་དགའ།	'bal mo spang dga'	bel mo pang ga	sngo ldum	sngo sman	Spenceria ramalana Trimen	Spenceria ramalana Trimen	Rubiaceae
སྨག་ཆུང་།	smag chung	mak chung	shing sman	shing sman	Spiraea canescens D. Don	Spiraea canescens D.Don	Rubiaceae
སྨག་ཤད།	smag shad	mak shé	shing sman	shing sman	Spiraea schneideriana Rehd.	Spiraea schneideriana Rehder	Rubiaceae
ཉ་ལྕིབས།	nya lcibs	nya chip	sngo ldum	sngo sman	Spirogyra intorta Jao.	Spirogyra intorta Jao.	Zyganemataceae
རྫ་སྐྱེས་སྲོལ་གོང་།	rdza skyes srol gong	dza kyé söl gong	sngo ldum	sngo sman	Stebbinsia umbrella (Franch.) Lipsch	Stebbinsia umbrella (Franch.) Lipsch	Asteraceae
རེ་ལྕག་པ།	re lcag pa	ré chak pa	sngo ldum	ldum bu thang sman	Stellera chamaejasme Linn.	Stellera chamaejasme L.	Thymelaeaceae
ཨ་སྦི་རྡོ་ལོ།	a sbi rdo lo	a bi do lo	sngo ldum	shing sman	Stephania cephalantha Hayata	Stephania cephalantha Hayata	Ericaceae
ཀོ་བྱི་ལ།	ko byi la	ko ji la	shing sman	shing sman	Strychnos nux-vomica Linn.	Strychnos nux-vomica L.	Loganiaceae
མེ་ཏོག་སེར་ཆེན།	me tog gser chen	mé tok ser chen	sngo ldum	sngo sman	Stylophorum lasiocarpum（Oliv.）Fedde	Stylophorum lasiocarpum (Oliv.) Fedde	Papaveraceae
ཏིག་ཏ།	tig ta	tik ta	sngo ldum	ldum bu thang sman	Swertia chirayita Buch.-Ham	Swertia chirayita Buch.-Ham	Gentianaceae
བལ་ཏིག །	bal tig	bel tik	sngo ldum	ldum bu thang sman	Swertia ciliata （D.Don ex G. Don）B. L. Burtt	Swertia ciliata (D. Don ex G. Don) B.L. Burtt	Gentianaceae
དངུལ་ཏིག །	dngul tig	ngül tik	sngo ldum	ldum bu thang sman	Swertia franchetiana H. Smith.	Swertia franchetiana Harry Sm.	Gentianaceae
ཟངས་ཏིག་དམན་པ།	zangs tig dman pa	zang tik men pa	sngo ldum	ldum bu thang sman	Swertia hispidicalyx Burk	Swertia hispidicalyx Burkill	Gentianaceae
ཟངས་ཏིག །	zangs tig	zang tik	sngo ldum	ldum bu thang sman	Swertia mussotii Franch.	Swertia mussotii Franch.	Gentianaceae
རྒྱ་ཏིག་རྣམ་གཅིག །	rgya tig rnam gcig	gya tik nam chik	sngo ldum	ldum bu thang sman	Swertia racemosa （Griseb.）Wall ex C. B. Clarke	Swertia racemosa (Wall. ex Griseb.) C.B. Clarke	Gentianaceae
དཔའ་བོ་སེར་པོ།	dpa' bo ser po	pawo ser po	sngo ldum	sngo sman	Swertia verticillifolia T. N. Ho et S. W. Liu.	Swertia verticillifolia T.N. Ho & S.W. Liu	Gentianaceae
སེར་པོ་རྒུ་དྲུས།	ser po rgu drus	ser po gu drü	sngo ldum	sngo sman	Swertia wardii C. Marquand	Swertia wardii C. Marquand	Gentianaceae
ཞུ་མཁན།	zhu mkhan	zhu khen	shing sman	shing sman	Symplocos paniculata（Thunb.）Miq.	Symplocos paniculata（Thunb.）Miq.	Symplocaceae
སྲོལ་གོང་སྨུག་པོ།	srol gong smug po	söl gong muk po	sngo ldum	sngo sman	Syncalathium kawaguchii (Kitam.) Ling	Syncalathium kawaguchii (Kitam.) Ling	Asteraceae
ཡུ་གུ་ཤིང་།	yu gu shing	yu gu shing	sngo ldum	ldum bu thang sman	Synotis solidaginea (Hand.-Mazz.) C. Jeffrey et Y. L. Chen	Synotis solidaginea (Hand.-Mazz.) C.Jeffrey & Y.L.Chen	Asteraceae
སྲ་འབྲས།	sra 'bras	sa dré	shing sman	shing sman	Syzygium cumini ( L.) Skeels	Syzygium cumini (L.) Skeels	Myrtaceae
ལེ་བརྒན།	le brgan	lé gen	sngo ldum	sngo sman	Tagetes erecta L.	Tagetes erecta L.	Asteraceae
གྲོག་ཤིང་།	grog shing	drok shing	sngo ldum	shing sman	Takakia lepidozioides Hatt.	Takakia lepidozioides S. Hatt. & Inoue	Takakiaceae
ཁུར་དཀར།	khur dkar	khur kar	sngo ldum	sngo sman	Taraxacum sikkimense Hand.-Mazz.	Taraxacum sikkimense Hand.-Mazz.	Asteraceae
ཁུར་ནག །	khur nag	khur nak	sngo ldum	sngo sman	Taraxacum tibetanum Hand.-Mazz.	Taraxacum tibetanum Hand.-Mazz.	Asteraceae
གསོམ་སེང་ལྡེང་།	gsom seng ldeng	som seng deng	shing sman	shing sman	Taxus wallichiana Zucc.	Taxus wallichiana Zucc.	Taxaceae
ཨ་བྱག་གཡུང་བ།	a byag g.yung ba	a jak yung ba	sngo ldum	sngo sman	Tephroseris rufa (Hand.-Mazz.) B. Nord.	Tephroseris rufa (Hand.-Mazz.) B.Nord.	Asteraceae
བ་རུ་ར།	ba ru ra	ba ru ra	shing sman	shing sman	Terminalia bellirica (Gaertn.) Roxb.	Terminalia bellirica (Gaertn.) Roxb.	Combretaceae
མཆུ་སྙུང་།	mchu snyung	chu nyung	shing sman	shing sman	Terminalia chebula Retz	Terminalia chebula Retz	Combretaceae
ཨ་རུ་ར།	a ru ra	a ru ra	shing sman	shing sman	Terminalia chebula Retz	Terminalia chebula Retz	Combretaceae
རྣམ་པར་རྒྱལ་བ།	rnam par rgyal ba	nam par gyelwa	shing sman	shing sman	Terminalia chebula Retz	Terminalia chebula Retz	Combretaceae
བདུད་རྩི་ཤ་ཆེན།	bdud rtsi sha chen	dü tsi sha chen	shing sman	shing sman	Terminalia chebula Retz	Terminalia chebula Retz	Combretaceae
འཕེལ་བྱེད་དམ་བུམ་འདྲ།	'phel byed dam bum 'dra	pel jé dam bum dra	shing sman	shing sman	Terminalia chebula Retz	Terminalia chebula Retz	Combretaceae
སྐེམ་པོ།	skem po	kem po	shing sman	shing sman	Terminalia chebula Retz	Terminalia chebula Retz	Combretaceae
འཇིགས་མེད།	'jigs med	jik mé	shing sman	shing sman	Terminalia chebula Retz	Terminalia chebula Retz	Combretaceae
ལྕགས་ཀྱུ།	lcags kyu	chak kyu	sngo ldum	sngo sman	Thalictrum foliolosum DC.	Thalictrum foliolosum DC.	Ranunculaceae
ཨ་ཀྲོང་།	a krong	a trong	sngo ldum	ldum bu thang sman	Thalictrum squamiferum Lecoy.	Thalictrum squamiferum Lecoy.	Ranunculaceae
སེར་པོ་ཁྲག་རྐང་།	ser po khrag rkang	ser po trak kang	sngo ldum	sngo sman	Thalictrum uncatum Maxim.	Thalictrum uncatum Maxim.	Ranunculaceae
གང་ག་ཤ་རུ།	gangs ga sha ru	gang ga sha ru	sngo ldum	sngo sman	Thamnolia vermicularis (Sw.) Ach. ex Schaer	Thamnolia vermicularis (Sw.) Ach. ex Schaer	Thamnoliaceae
གླ་བ་སྲད་མ།	gla ba srad ma	lawa sé ma	sngo ldum	sngo sman	Thermopsis barbata Benth.	Thermopsis barbata Benth.	Fabaceae
དང་མ་སྔོན་པོ།	dang ma sngon po	dang ma ngön po	sngo ldum	sngo sman	Thermopsis lanceolata R. Br.	Thermopsis lanceolata R.Br.	Fabaceae
བྲེ་ག །	bre ga	dré ga	sngo ldum	sngo sman	Thlaspi arvense L.	Thlaspi arvense L.	Brassicaceae
ཀུ་ཤ །	ku sha	ku sha	shing sman	sngo sman	Thysanolaena latifolia (Roxburgh ex Hornemann) Honda	Thysanolaena latifolia (Roxb. ex Hornem.) Honda	Poaceae
སྲད་སྨུག །	srad smug	sé muk	sngo ldum	sngo sman	Tibetia himalaica (Baker) Tsui	Tibetia himalaica (Baker) H.P.Tsui	Fabaceae
སླེ་ཏྲེས།	sle tres	lé tré	shing sman	shing sman	Tinospora cordifolia (Wulld) Miers	Tinospora cordifolia (Wulld) Miers	Ericaceae
སླེ་ཏྲེས།	sle tres	lé tré	shing sman	shing sman	Tinospora sinensis (Lour.) Merr.	Tinospora sinensis (Lour.) Merr.	Ericaceae
བྱིའུ་ལ་ཕུག །	byi'u la phug	jiu la puk	sngo ldum	sngo sman	Torularia humilis (C. A. Mey.) O. E. Schulz	Torularia humilis (C. A. Mey.) O. E. Schulz	Brassicaceae
ཤྲཱི་ཁཎྜ།	shri khaN+Da	shri khanda	shing sman	shing sman	Toxicodendron vernicifluum (Stokes) F. A. Barkl	Toxicodendron vernicifluum (Stokes) F.A. Barkley	Anacardiaceae
འབམ་པོ་མོ།	'bam po mo	bam po mo	sngo ldum	ldum bu thang sman	Trachydium purpurascens Franch.	Trachydium purpurascens Franch.	Apiaceae
གཟེ་མ།	gze ma	zé ma	sngo ldum	ldum bu thang sman	Tribulus terrestris L.	Tribulus terrestris L.	Zygophyllaceae
ཐང་ཤ་དབྲ་པ།	thang sha dbra pa	tang sha ra pa	sngo ldum	sngo sman	Tricholoma matsutake (lto et lmai) Singer	Tricholoma matsutake (lto et lmai) Singer	Tricholomataceae
ན་རམ།	na ram	na ram	sngo ldum	sngo sman	Triglochin maritimum Linn.	Triglochin maritimum Linn.	Potamogetonaceae
ཤུ་མོ་ཟ།	shu mo za	shu mo za	sngo ldum	sngo sman	Trigonella foenum-graecum Linn.	Trigonella foenum-graecum L.	Fabaceae
གྲོ།	gro	dro	zhing skyes 'bru'i khal	zhing skyes 'bru'i khal	Triticum aestivum L.	Triticum aestivum L.	Poaceae
བོང་སེར།	bong ser	bong ser	sngo ldum	sngo sman	Trollius ranunculoides Hemsl.	Trollius ranunculoides Hemsl.	Ranunculaceae
ཡོ་འབོག །	yo 'bog	yo bok	shing sman	shing sman	Ulmus pumila L.	Ulmus pumila L.	Ulmaceae
ཁྱུང་སྡེར།	khyung sder	khyung der	shing sman	shing sman	Uncaria scandens（Smith）Hutchins.	Uncaria scandens (Sm.) Hutch.	Rubiaceae
ཟྭ་ཕྱི་ཨ་ཡ།	zwa phyi a ya	za chi a ya	sngo ldum	ldum bu thang sman	Urtica hyperborea Jacq. ex Wedd.	Urtica hyperborea Jacq. ex Wedd.	Urticaceae
ཟྭ་རྒོད།	zwa rgod	za gö	sngo ldum	ldum bu thang sman	Urtica tibetica W. T. Wang	Urtica tibetica W. T. Wang	Urticaceae
ཟྭ་ཚོད།	zwa tshod	za tsö	sngo ldum	ldum bu thang sman	Urtica triangularis Hand.-Mazz.	Urtica triangularis Hand.-Mazz.	Urticaceae
ཟྭ།	zwa	za	sngo ldum	ldum bu thang sman	Urtica triangularis Hand.-Mazz. subsp. Pinnatifida (Hand.-Mazz.) C. J. Chen.	Urtica triangularis Hand.-Mazz.	Urticaceae
གསེར་སྐུད།	gser skud	ser kü	shing sman	shing sman	Usnea diffracta Vain.	Usnea diffracta Vain.	Usneaceae
ས་རྫི་ཀ །	sa rdzi ka	sa dzi ka	zhing skyes 'bru'i khal	zhing skyes 'bru'i khal	Ustilago nuda (Jens) Rostr.	Ustilago nuda (Jens) Rostr.	Ustilaginaceae
རྒྱ་སྤོས།	rgya spos	gya pö	sngo ldum	sngo sman	Valeriana tangutica Bat	Valeriana tangutica Batalin	Valerianaceae
ལྡུམ་ནག་དོམ་མཁྲིས།	ldum nag dom mkhris	dum nak dom tri	sngo ldum	sngo sman	Veronica eriogyne H. Winkl.	Veronica eriogyne H. Winkl.	Scrophulariaceae
ལྕ་བ།	lca ba	cha ba	sngo ldum	sngo sman	Vicatia thibetica de Boiss.	Vicatia thibetica H. Boissieu	Apiaceae
ཉ་དུག་པ།	nya dug pa	nya duk pa	sngo ldum	sngo sman	Vicia amoena Fisch. ex DC.	Vicia amoena Fisch.	Fabaceae
རྒྱ་སྲན།	rgya sran	gya sen	zhing skyes 'bru'i khal	zhing skyes 'bru'i khal	Vicia faba L.	Vicia faba L.	Fabaceae
བྱིའུ་སྲད་མ།	byi'u srad ma	jiu sé ma	sngo ldum	sngo sman	Vicia unijuga A.Br.	Vicia unijuga A.Br.	Fabaceae
རྟ་རྨིག །	rta rmig	ta mik	sngo ldum	sngo sman	Viola biflora L.	Viola biflora L.	Violaceae
ག་པ་གེར་སྐྱེས།	ga pa ger skyes	ga pa ger kyé	sngo ldum	sngo sman	Viola kunawarensis Royle	Viola kunawarensis Royle Illustr	Violaceae
རྒུན་འབྲུམ།	rgun 'brum	gün drum	shing sman	shing sman	Vitis vinifera L.	Vitis vinifera L.	Vitaceae
ཤོག་ཤིང་ཨར་ནག །	shog shing ar nag	shok shing ar nak	shing sman	shing sman	Wikstroemia canescens（Wall.）Meisn.	Wikstroemia canescens Wall. ex Meisn.	Thymelaeaceae
བྱིས་ཚེར།	byis tsher	ji tser	sngo ldum	sngo sman	Xanthium strumarium L.	Xanthium strumarium L.	Asteraceae
ཙན་དན་སེང་ལྡེང་།	tsan dan seng ldeng	tsen den seng deng	shing sman	shing sman	Xanthoceras sorbifolium Bunge	Xanthoceras sorbifolium Bunge	Sapindaceae
གཡེར་མ།	g.yer ma	yer ma	shing sman	shing sman	Zanthoxylum bungeanum Maxim.	Zanthoxylum bungeanum Maxim.	Rutaceae
ཨ་ཤོ་པ་ཏྲ།	a sho pa tra	a sho pa tra	zhing skyes 'bru'i khal	zhing skyes 'bru'i khal	Zea mays L.	Zea mays L.	Poaceae
སྒ་སྐྱ།	sga skya	ga kya	sngo ldum	ldum bu thang sman	Zingiber officinale Rosc	Zingiber officinale Roscoe	Zingiberaceae
འབྲ་གོ་དམར་པོ།	'bra go dmar po	dra go mar po	shing sman	shing sman	Ziziphus jujuba Mill. var. inermis (Bunge) Rehd.	Ziziphus jujuba Mill.	Rhamnaceae
བོ་དེའི་འབྲས་བུ།	bo de'i 'bras bu	bo dé dré bu	shing sman	shing sman	Ziziphus montana W.W.Smith	Ziziphus montana W.W. Sm.	Rhamnaceae
